# Supplementary material for: Local Ionic Conditions Modulate the Aggregation Propensity and Influence the Structural Polymorphism of α-Synuclein
Source: J Am Chem Soc. 2025 Apr 10;147(16):13131–45. doi: 10.1021/jacs.4c13473 (PMC12023029; doi:10.1021/jacs.4c13473)
Supplement: Supplementary file 2 — ja4c13473_si_002.xlsx [file ja4c13473_si_002.xlsx]

## Sheet: HDX_aSyn_source data
Protein	Start	End	Sequence	Modification	Fragment	MaxUptake	MHP	State	Exposure	File	z	RT	Inten	Center
aSN_WT	1	38	MDVFMKGLSKAKEGVVAAAEKTKQGVAEAAGKTKEGVL			37	3877.09	2 mM CaCl2	0	220121_aSN_mapping_high_0_01	3	6.89866	8836941	1293.82
aSN_WT	1	38	MDVFMKGLSKAKEGVVAAAEKTKQGVAEAAGKTKEGVL			37	3877.09	2 mM CaCl2	0	220121_aSN_mapping_vhigh_0_01	3	6.88748	8712600	1293.82
aSN_WT	1	38	MDVFMKGLSKAKEGVVAAAEKTKQGVAEAAGKTKEGVL			37	3877.09	2 mM CaCl2	0	220121_aSN_mapping_vhigh_0_02	3	6.87109	8513726	1293.83
aSN_WT	1	38	MDVFMKGLSKAKEGVVAAAEKTKQGVAEAAGKTKEGVL			37	3877.09	2 mM CaCl2	50	20220128_aSN_WT_2 mM CaCl2_50ms_01	3	7.0649	2863012	1297.04
aSN_WT	1	38	MDVFMKGLSKAKEGVVAAAEKTKQGVAEAAGKTKEGVL			37	3877.09	2 mM CaCl2	50	20220128_aSN_WT_2 mM CaCl2_50ms_02	3	7.07435	1749887	1297.55
aSN_WT	1	38	MDVFMKGLSKAKEGVVAAAEKTKQGVAEAAGKTKEGVL			37	3877.09	2 mM CaCl2	50	20220128_aSN_WT_2 mM CaCl2_50ms_03	3	7.0762	1934412	1297.31
aSN_WT	1	38	MDVFMKGLSKAKEGVVAAAEKTKQGVAEAAGKTKEGVL			37	3877.09	2 mM CaCl2	100	20220128_aSN_WT_2 mM CaCl2_100ms_01	3	7.06238	2577915	1298.21
aSN_WT	1	38	MDVFMKGLSKAKEGVVAAAEKTKQGVAEAAGKTKEGVL			37	3877.09	2 mM CaCl2	100	20220128_aSN_WT_2 mM CaCl2_100ms_02	3	7.06298	2485262	1298.24
aSN_WT	1	38	MDVFMKGLSKAKEGVVAAAEKTKQGVAEAAGKTKEGVL			37	3877.09	2 mM CaCl2	100	20220128_aSN_WT_2 mM CaCl2_100ms_03	3	7.075	2204153	1298.48
aSN_WT	1	38	MDVFMKGLSKAKEGVVAAAEKTKQGVAEAAGKTKEGVL			37	3877.09	2 mM CaCl2	250	20220128_aSN_WT_2 mM CaCl2_250ms_01	3	7.05705	2177183	1300.41
aSN_WT	1	38	MDVFMKGLSKAKEGVVAAAEKTKQGVAEAAGKTKEGVL			37	3877.09	2 mM CaCl2	250	20220128_aSN_WT_2 mM CaCl2_250ms_02	3	7.05891	2315167	1300.53
aSN_WT	1	38	MDVFMKGLSKAKEGVVAAAEKTKQGVAEAAGKTKEGVL			37	3877.09	2 mM CaCl2	250	20220128_aSN_WT_2 mM CaCl2_250ms_03	3	7.0727	2188978	1300.46
aSN_WT	1	38	MDVFMKGLSKAKEGVVAAAEKTKQGVAEAAGKTKEGVL			37	3877.09	2 mM CaCl2	500	20220128_aSN_WT_2 mM CaCl2_500ms_01	3	7.04799	2660852	1302.38
aSN_WT	1	38	MDVFMKGLSKAKEGVVAAAEKTKQGVAEAAGKTKEGVL			37	3877.09	2 mM CaCl2	500	20220128_aSN_WT_2 mM CaCl2_500ms_02	3	7.06273	2715128	1302.39
aSN_WT	1	38	MDVFMKGLSKAKEGVVAAAEKTKQGVAEAAGKTKEGVL			37	3877.09	2 mM CaCl2	500	20220128_aSN_WT_2 mM CaCl2_500ms_03	3	7.0617	2735390	1302.36
aSN_WT	1	38	MDVFMKGLSKAKEGVVAAAEKTKQGVAEAAGKTKEGVL			37	3877.09	2 mM CaCl2	1000	20220128_aSN_WT_2 mM CaCl2_1000ms_01	3	7.04434	2680329	1303.12
aSN_WT	1	38	MDVFMKGLSKAKEGVVAAAEKTKQGVAEAAGKTKEGVL			37	3877.09	2 mM CaCl2	1000	20220128_aSN_WT_2 mM CaCl2_1000ms_02	3	7.05317	2382901	1303.12
aSN_WT	1	38	MDVFMKGLSKAKEGVVAAAEKTKQGVAEAAGKTKEGVL			37	3877.09	2 mM CaCl2	1000	20220128_aSN_WT_2 mM CaCl2_1000ms_03	3	7.06053	2300022	1303.19
aSN_WT	1	38	MDVFMKGLSKAKEGVVAAAEKTKQGVAEAAGKTKEGVL			37	3877.09	2 mM CaCl2	10000	20220128_aSN_WT_2 mM CaCl2_10s_01	3	7.04177	2177745	1303.6
aSN_WT	1	38	MDVFMKGLSKAKEGVVAAAEKTKQGVAEAAGKTKEGVL			37	3877.09	2 mM CaCl2	10000	20220128_aSN_WT_2 mM CaCl2_10s_02	3	7.05288	1972814	1303.61
aSN_WT	1	38	MDVFMKGLSKAKEGVVAAAEKTKQGVAEAAGKTKEGVL			37	3877.09	2 mM CaCl2	10000	20220128_aSN_WT_2 mM CaCl2_10s_03	3	7.05975	1814759	1303.54
aSN_WT	1	38	MDVFMKGLSKAKEGVVAAAEKTKQGVAEAAGKTKEGVL			37	3877.09	2 mM CaCl2	30000	20220128_aSN_WT_2 mM CaCl2_30s_01	3	7.05488	1877402	1303.64
aSN_WT	1	38	MDVFMKGLSKAKEGVVAAAEKTKQGVAEAAGKTKEGVL			37	3877.09	2 mM CaCl2	30000	20220128_aSN_WT_2 mM CaCl2_30s_02	3	7.0493	1931799	1303.66
aSN_WT	1	38	MDVFMKGLSKAKEGVVAAAEKTKQGVAEAAGKTKEGVL			37	3877.09	2 mM CaCl2	30000	20220128_aSN_WT_2 mM CaCl2_30s_03	3	7.05945	1892789	1303.57
aSN_WT	1	38	MDVFMKGLSKAKEGVVAAAEKTKQGVAEAAGKTKEGVL			37	3877.09	2 mM CaCl2	300000	20220128_aSN_WT_2 mM CaCl2_300s_01	3	7.04473	1760237	1303.68
aSN_WT	1	38	MDVFMKGLSKAKEGVVAAAEKTKQGVAEAAGKTKEGVL			37	3877.09	2 mM CaCl2	300000	20220128_aSN_WT_2 mM CaCl2_300s_02	3	7.05453	1588711	1303.66
aSN_WT	1	38	MDVFMKGLSKAKEGVVAAAEKTKQGVAEAAGKTKEGVL			37	3877.09	2 mM CaCl2	300000	20220128_aSN_WT_2 mM CaCl2_300s_03	3	7.05311	1603715	1303.83
aSN_WT	1	38	MDVFMKGLSKAKEGVVAAAEKTKQGVAEAAGKTKEGVL			37	3877.09	150 mM NaCl + 2 mM CaCl2	0	220121_aSN_mapping_high_0_01	3	6.89866	8836941	1293.82
aSN_WT	1	38	MDVFMKGLSKAKEGVVAAAEKTKQGVAEAAGKTKEGVL			37	3877.09	150 mM NaCl + 2 mM CaCl2	0	220121_aSN_mapping_vhigh_0_01	3	6.88748	8712600	1293.82
aSN_WT	1	38	MDVFMKGLSKAKEGVVAAAEKTKQGVAEAAGKTKEGVL			37	3877.09	150 mM NaCl + 2 mM CaCl2	0	220121_aSN_mapping_vhigh_0_02	3	6.87109	8513726	1293.83
aSN_WT	1	38	MDVFMKGLSKAKEGVVAAAEKTKQGVAEAAGKTKEGVL			37	3877.09	150 mM NaCl + 2 mM CaCl2	50	20220130_aSN_WT_150 mM NaCl + 2 mM CaCl2_50ms_01	3	7.12364	1488635	1297.6
aSN_WT	1	38	MDVFMKGLSKAKEGVVAAAEKTKQGVAEAAGKTKEGVL			37	3877.09	150 mM NaCl + 2 mM CaCl2	50	20220130_aSN_WT_150 mM NaCl + 2 mM CaCl2_50ms_02	3	7.10842	1662951	1297.37
aSN_WT	1	38	MDVFMKGLSKAKEGVVAAAEKTKQGVAEAAGKTKEGVL			37	3877.09	150 mM NaCl + 2 mM CaCl2	100	20220130_aSN_WT_150 mM NaCl + 2 mM CaCl2_100ms_01	3	7.11209	1369773	1298.77
aSN_WT	1	38	MDVFMKGLSKAKEGVVAAAEKTKQGVAEAAGKTKEGVL			37	3877.09	150 mM NaCl + 2 mM CaCl2	100	20220130_aSN_WT_150 mM NaCl + 2 mM CaCl2_100ms_02	3	7.11911	1248893	1298.69
aSN_WT	1	38	MDVFMKGLSKAKEGVVAAAEKTKQGVAEAAGKTKEGVL			37	3877.09	150 mM NaCl + 2 mM CaCl2	100	20220130_aSN_WT_150 mM NaCl + 2 mM CaCl2_100ms_03	3	7.11853	1194016	1298.65
aSN_WT	1	38	MDVFMKGLSKAKEGVVAAAEKTKQGVAEAAGKTKEGVL			37	3877.09	150 mM NaCl + 2 mM CaCl2	250	20220130_aSN_WT_150 mM NaCl + 2 mM CaCl2_250ms_01	3	7.09275	978978	1300.99
aSN_WT	1	38	MDVFMKGLSKAKEGVVAAAEKTKQGVAEAAGKTKEGVL			37	3877.09	150 mM NaCl + 2 mM CaCl2	250	20220130_aSN_WT_150 mM NaCl + 2 mM CaCl2_250ms_02	3	7.10541	821640	1300.87
aSN_WT	1	38	MDVFMKGLSKAKEGVVAAAEKTKQGVAEAAGKTKEGVL			37	3877.09	150 mM NaCl + 2 mM CaCl2	250	20220130_aSN_WT_150 mM NaCl + 2 mM CaCl2_250ms_03	3	7.11	849115	1300.89
aSN_WT	1	38	MDVFMKGLSKAKEGVVAAAEKTKQGVAEAAGKTKEGVL			37	3877.09	150 mM NaCl + 2 mM CaCl2	500	20220130_aSN_WT_150 mM NaCl + 2 mM CaCl2_500ms_01	3	7.09991	1119814	1302.78
aSN_WT	1	38	MDVFMKGLSKAKEGVVAAAEKTKQGVAEAAGKTKEGVL			37	3877.09	150 mM NaCl + 2 mM CaCl2	500	20220130_aSN_WT_150 mM NaCl + 2 mM CaCl2_500ms_02	3	7.11166	843211	1302.68
aSN_WT	1	38	MDVFMKGLSKAKEGVVAAAEKTKQGVAEAAGKTKEGVL			37	3877.09	150 mM NaCl + 2 mM CaCl2	500	20220130_aSN_WT_150 mM NaCl + 2 mM CaCl2_500ms_03	3	7.10738	873049	1302.71
aSN_WT	1	38	MDVFMKGLSKAKEGVVAAAEKTKQGVAEAAGKTKEGVL			37	3877.09	150 mM NaCl + 2 mM CaCl2	1000	20220130_aSN_WT_150 mM NaCl + 2 mM CaCl2_1000ms_01	3	7.09976	1026459	1303.31
aSN_WT	1	38	MDVFMKGLSKAKEGVVAAAEKTKQGVAEAAGKTKEGVL			37	3877.09	150 mM NaCl + 2 mM CaCl2	1000	20220130_aSN_WT_150 mM NaCl + 2 mM CaCl2_1000ms_02	3	7.09979	803585	1303.24
aSN_WT	1	38	MDVFMKGLSKAKEGVVAAAEKTKQGVAEAAGKTKEGVL			37	3877.09	150 mM NaCl + 2 mM CaCl2	1000	20220130_aSN_WT_150 mM NaCl + 2 mM CaCl2_1000ms_03	3	7.09519	700532	1303.23
aSN_WT	1	38	MDVFMKGLSKAKEGVVAAAEKTKQGVAEAAGKTKEGVL			37	3877.09	150 mM NaCl + 2 mM CaCl2	10000	20220130_aSN_WT_150 mM NaCl + 2 mM CaCl2_10s_01	3	7.08236	662158	1303.55
aSN_WT	1	38	MDVFMKGLSKAKEGVVAAAEKTKQGVAEAAGKTKEGVL			37	3877.09	150 mM NaCl + 2 mM CaCl2	10000	20220130_aSN_WT_150 mM NaCl + 2 mM CaCl2_10s_02	3	7.09463	678732	1303.57
aSN_WT	1	38	MDVFMKGLSKAKEGVVAAAEKTKQGVAEAAGKTKEGVL			37	3877.09	150 mM NaCl + 2 mM CaCl2	10000	20220130_aSN_WT_150 mM NaCl + 2 mM CaCl2_10s_03	3	7.09425	541054	1303.5
aSN_WT	1	38	MDVFMKGLSKAKEGVVAAAEKTKQGVAEAAGKTKEGVL			37	3877.09	150 mM NaCl + 2 mM CaCl2	30000	20220130_aSN_WT_150 mM NaCl + 2 mM CaCl2_30s_01	3	7.10151	627260	1303.59
aSN_WT	1	38	MDVFMKGLSKAKEGVVAAAEKTKQGVAEAAGKTKEGVL			37	3877.09	150 mM NaCl + 2 mM CaCl2	30000	20220130_aSN_WT_150 mM NaCl + 2 mM CaCl2_30s_02	3	7.10491	690500	1303.62
aSN_WT	1	38	MDVFMKGLSKAKEGVVAAAEKTKQGVAEAAGKTKEGVL			37	3877.09	150 mM NaCl + 2 mM CaCl2	30000	20220130_aSN_WT_150 mM NaCl + 2 mM CaCl2_30s_03	3	7.09929	505737	1303.55
aSN_WT	1	38	MDVFMKGLSKAKEGVVAAAEKTKQGVAEAAGKTKEGVL			37	3877.09	150 mM NaCl + 2 mM CaCl2	300000	20220130_aSN_WT_150 mM NaCl + 2 mM CaCl2_300s_01	3	7.09106	675069	1303.57
aSN_WT	1	38	MDVFMKGLSKAKEGVVAAAEKTKQGVAEAAGKTKEGVL			37	3877.09	150 mM NaCl + 2 mM CaCl2	300000	20220130_aSN_WT_150 mM NaCl + 2 mM CaCl2_300s_02	3	7.09396	640564	1303.64
aSN_WT	1	38	MDVFMKGLSKAKEGVVAAAEKTKQGVAEAAGKTKEGVL			37	3877.09	150 mM NaCl + 2 mM CaCl2	300000	20220130_aSN_WT_150 mM NaCl + 2 mM CaCl2_300s_03	3	7.10079	526192	1303.62
aSN_WT	1	38	MDVFMKGLSKAKEGVVAAAEKTKQGVAEAAGKTKEGVL			37	3877.09	Tris_K	0	220121_aSN_mapping_high_0_01	3	6.89866	8836941	1293.82
aSN_WT	1	38	MDVFMKGLSKAKEGVVAAAEKTKQGVAEAAGKTKEGVL			37	3877.09	Tris_K	0	220121_aSN_mapping_vhigh_0_01	3	6.88748	8712600	1293.82
aSN_WT	1	38	MDVFMKGLSKAKEGVVAAAEKTKQGVAEAAGKTKEGVL			37	3877.09	Tris_K	0	220121_aSN_mapping_vhigh_0_02	3	6.87109	8513726	1293.83
aSN_WT	1	38	MDVFMKGLSKAKEGVVAAAEKTKQGVAEAAGKTKEGVL			37	3877.09	Tris_K	50	20220131_aSN_WT_Tris_K_50ms_01	3	7.01952	1647172	1297.98
aSN_WT	1	38	MDVFMKGLSKAKEGVVAAAEKTKQGVAEAAGKTKEGVL			37	3877.09	Tris_K	50	20220131_aSN_WT_Tris_K_50ms_02	3	7.00348	1491694	1298.03
aSN_WT	1	38	MDVFMKGLSKAKEGVVAAAEKTKQGVAEAAGKTKEGVL			37	3877.09	Tris_K	50	20220131_aSN_WT_Tris_K_50ms_03	3	7.00721	1333716	1297.98
aSN_WT	1	38	MDVFMKGLSKAKEGVVAAAEKTKQGVAEAAGKTKEGVL			37	3877.09	Tris_K	100	20220131_aSN_WT_Tris_K_100ms_01	3	6.99788	1333746	1299.5
aSN_WT	1	38	MDVFMKGLSKAKEGVVAAAEKTKQGVAEAAGKTKEGVL			37	3877.09	Tris_K	100	20220131_aSN_WT_Tris_K_100ms_02	3	7.00118	1254916	1299.51
aSN_WT	1	38	MDVFMKGLSKAKEGVVAAAEKTKQGVAEAAGKTKEGVL			37	3877.09	Tris_K	100	20220131_aSN_WT_Tris_K_100ms_03	3	7.004	1174239	1299.5
aSN_WT	1	38	MDVFMKGLSKAKEGVVAAAEKTKQGVAEAAGKTKEGVL			37	3877.09	Tris_K	250	20220131_aSN_WT_Tris_K_250ms_01	3	6.9943	1306297	1301.81
aSN_WT	1	38	MDVFMKGLSKAKEGVVAAAEKTKQGVAEAAGKTKEGVL			37	3877.09	Tris_K	250	20220131_aSN_WT_Tris_K_250ms_02	3	6.99722	1142089	1301.7
aSN_WT	1	38	MDVFMKGLSKAKEGVVAAAEKTKQGVAEAAGKTKEGVL			37	3877.09	Tris_K	250	20220131_aSN_WT_Tris_K_250ms_03	3	7.0004	1009010	1301.65
aSN_WT	1	38	MDVFMKGLSKAKEGVVAAAEKTKQGVAEAAGKTKEGVL			37	3877.09	Tris_K	500	20220131_aSN_WT_Tris_K_500ms_01	3	6.98922	1648180	1303.23
aSN_WT	1	38	MDVFMKGLSKAKEGVVAAAEKTKQGVAEAAGKTKEGVL			37	3877.09	Tris_K	500	20220131_aSN_WT_Tris_K_500ms_02	3	6.99391	1504741	1303.24
aSN_WT	1	38	MDVFMKGLSKAKEGVVAAAEKTKQGVAEAAGKTKEGVL			37	3877.09	Tris_K	500	20220131_aSN_WT_Tris_K_500ms_03	3	7.0035	1384479	1303.19
aSN_WT	1	38	MDVFMKGLSKAKEGVVAAAEKTKQGVAEAAGKTKEGVL			37	3877.09	Tris_K	1000	20220131_aSN_WT_Tris_K_1000ms_01	3	6.98859	1497698	1303.69
aSN_WT	1	38	MDVFMKGLSKAKEGVVAAAEKTKQGVAEAAGKTKEGVL			37	3877.09	Tris_K	1000	20220131_aSN_WT_Tris_K_1000ms_02	3	6.99096	1499665	1303.63
aSN_WT	1	38	MDVFMKGLSKAKEGVVAAAEKTKQGVAEAAGKTKEGVL			37	3877.09	Tris_K	1000	20220131_aSN_WT_Tris_K_1000ms_03	3	7.00181	1170323	1303.58
aSN_WT	1	38	MDVFMKGLSKAKEGVVAAAEKTKQGVAEAAGKTKEGVL			37	3877.09	Tris_K	10000	20220131_aSN_WT_Tris_K_10s_01	3	7.00293	1174530	1303.84
aSN_WT	1	38	MDVFMKGLSKAKEGVVAAAEKTKQGVAEAAGKTKEGVL			37	3877.09	Tris_K	10000	20220131_aSN_WT_Tris_K_10s_02	3	6.99	1041387	1303.82
aSN_WT	1	38	MDVFMKGLSKAKEGVVAAAEKTKQGVAEAAGKTKEGVL			37	3877.09	Tris_K	10000	20220131_aSN_WT_Tris_K_10s_03	3	6.99077	1193935	1303.8
aSN_WT	1	38	MDVFMKGLSKAKEGVVAAAEKTKQGVAEAAGKTKEGVL			37	3877.09	Tris_K	30000	20220131_aSN_WT_Tris_K_30s_01	3	6.99357	1291126	1303.9
aSN_WT	1	38	MDVFMKGLSKAKEGVVAAAEKTKQGVAEAAGKTKEGVL			37	3877.09	Tris_K	30000	20220131_aSN_WT_Tris_K_30s_02	3	6.98491	1085127	1303.81
aSN_WT	1	38	MDVFMKGLSKAKEGVVAAAEKTKQGVAEAAGKTKEGVL			37	3877.09	Tris_K	30000	20220131_aSN_WT_Tris_K_30s_03	3	7.00129	1018620	1303.87
aSN_WT	1	38	MDVFMKGLSKAKEGVVAAAEKTKQGVAEAAGKTKEGVL			37	3877.09	Tris_K	300000	20220131_aSN_WT_Tris_K_300s_01	3	6.98996	1091581	1303.87
aSN_WT	1	38	MDVFMKGLSKAKEGVVAAAEKTKQGVAEAAGKTKEGVL			37	3877.09	Tris_K	300000	20220131_aSN_WT_Tris_K_300s_02	3	6.99348	1060395	1303.84
aSN_WT	1	38	MDVFMKGLSKAKEGVVAAAEKTKQGVAEAAGKTKEGVL			37	3877.09	Tris_K	300000	20220131_aSN_WT_Tris_K_300s_03	3	6.99779	933170	1303.86
aSN_WT	1	38	MDVFMKGLSKAKEGVVAAAEKTKQGVAEAAGKTKEGVL			37	3877.09	150 mM NaCl	0	220121_aSN_mapping_high_0_01	3	6.89866	8836941	1293.82
aSN_WT	1	38	MDVFMKGLSKAKEGVVAAAEKTKQGVAEAAGKTKEGVL			37	3877.09	150 mM NaCl	0	220121_aSN_mapping_vhigh_0_01	3	6.88748	8712600	1293.82
aSN_WT	1	38	MDVFMKGLSKAKEGVVAAAEKTKQGVAEAAGKTKEGVL			37	3877.09	150 mM NaCl	0	220121_aSN_mapping_vhigh_0_02	3	6.87109	8513726	1293.83
aSN_WT	1	38	MDVFMKGLSKAKEGVVAAAEKTKQGVAEAAGKTKEGVL			37	3877.09	150 mM NaCl	50	20220129_aSN_WT_150 mM NaCl_50ms_01	3	7.10229	2118601	1297.44
aSN_WT	1	38	MDVFMKGLSKAKEGVVAAAEKTKQGVAEAAGKTKEGVL			37	3877.09	150 mM NaCl	50	20220129_aSN_WT_150 mM NaCl_50ms_02	3	7.1047	2059851	1297.45
aSN_WT	1	38	MDVFMKGLSKAKEGVVAAAEKTKQGVAEAAGKTKEGVL			37	3877.09	150 mM NaCl	50	20220129_aSN_WT_150 mM NaCl_50ms_03	3	7.09998	2072259	1297.44
aSN_WT	1	38	MDVFMKGLSKAKEGVVAAAEKTKQGVAEAAGKTKEGVL			37	3877.09	150 mM NaCl	100	20220129_aSN_WT_150 mM NaCl_100ms_01	3	6.93532	1597955	1298.75
aSN_WT	1	38	MDVFMKGLSKAKEGVVAAAEKTKQGVAEAAGKTKEGVL			37	3877.09	150 mM NaCl	100	20220129_aSN_WT_150 mM NaCl_100ms_02	3	7.0956	1750473	1298.67
aSN_WT	1	38	MDVFMKGLSKAKEGVVAAAEKTKQGVAEAAGKTKEGVL			37	3877.09	150 mM NaCl	100	20220129_aSN_WT_150 mM NaCl_100ms_03	3	7.09038	1757332	1298.65
aSN_WT	1	38	MDVFMKGLSKAKEGVVAAAEKTKQGVAEAAGKTKEGVL			37	3877.09	150 mM NaCl	250	20220129_aSN_WT_150 mM NaCl_250ms_01	3	7.09358	1452792	1301.01
aSN_WT	1	38	MDVFMKGLSKAKEGVVAAAEKTKQGVAEAAGKTKEGVL			37	3877.09	150 mM NaCl	250	20220129_aSN_WT_150 mM NaCl_250ms_02	3	7.09534	1464151	1301
aSN_WT	1	38	MDVFMKGLSKAKEGVVAAAEKTKQGVAEAAGKTKEGVL			37	3877.09	150 mM NaCl	250	20220129_aSN_WT_150 mM NaCl_250ms_03	3	7.08983	1302521	1300.89
aSN_WT	1	38	MDVFMKGLSKAKEGVVAAAEKTKQGVAEAAGKTKEGVL			37	3877.09	150 mM NaCl	500	20220129_aSN_WT_150 mM NaCl_500ms_01	3	7.08301	1592370	1302.73
aSN_WT	1	38	MDVFMKGLSKAKEGVVAAAEKTKQGVAEAAGKTKEGVL			37	3877.09	150 mM NaCl	500	20220129_aSN_WT_150 mM NaCl_500ms_02	3	7.08958	1526278	1302.79
aSN_WT	1	38	MDVFMKGLSKAKEGVVAAAEKTKQGVAEAAGKTKEGVL			37	3877.09	150 mM NaCl	500	20220129_aSN_WT_150 mM NaCl_500ms_03	3	7.08061	1495973	1302.83
aSN_WT	1	38	MDVFMKGLSKAKEGVVAAAEKTKQGVAEAAGKTKEGVL			37	3877.09	150 mM NaCl	1000	20220129_aSN_WT_150 mM NaCl_1000ms_01	3	7.07522	1621413	1303.28
aSN_WT	1	38	MDVFMKGLSKAKEGVVAAAEKTKQGVAEAAGKTKEGVL			37	3877.09	150 mM NaCl	1000	20220129_aSN_WT_150 mM NaCl_1000ms_02	3	7.09764	1585348	1303.3
aSN_WT	1	38	MDVFMKGLSKAKEGVVAAAEKTKQGVAEAAGKTKEGVL			37	3877.09	150 mM NaCl	1000	20220129_aSN_WT_150 mM NaCl_1000ms_03	3	7.0869	1439316	1303.3
aSN_WT	1	38	MDVFMKGLSKAKEGVVAAAEKTKQGVAEAAGKTKEGVL			37	3877.09	150 mM NaCl	10000	20220129_aSN_WT_150 mM NaCl_10s_01	3	7.07928	1265268	1303.63
aSN_WT	1	38	MDVFMKGLSKAKEGVVAAAEKTKQGVAEAAGKTKEGVL			37	3877.09	150 mM NaCl	10000	20220129_aSN_WT_150 mM NaCl_10s_02	3	7.08049	1297117	1303.68
aSN_WT	1	38	MDVFMKGLSKAKEGVVAAAEKTKQGVAEAAGKTKEGVL			37	3877.09	150 mM NaCl	10000	20220129_aSN_WT_150 mM NaCl_10s_03	3	7.08383	1151479	1303.58
aSN_WT	1	38	MDVFMKGLSKAKEGVVAAAEKTKQGVAEAAGKTKEGVL			37	3877.09	150 mM NaCl	30000	20220129_aSN_WT_150 mM NaCl_30s_01	3	7.0858	1269453	1303.7
aSN_WT	1	38	MDVFMKGLSKAKEGVVAAAEKTKQGVAEAAGKTKEGVL			37	3877.09	150 mM NaCl	30000	20220129_aSN_WT_150 mM NaCl_30s_02	3	7.0866	1066804	1303.67
aSN_WT	1	38	MDVFMKGLSKAKEGVVAAAEKTKQGVAEAAGKTKEGVL			37	3877.09	150 mM NaCl	30000	20220129_aSN_WT_150 mM NaCl_30s_03	3	7.08998	1166006	1303.67
aSN_WT	1	38	MDVFMKGLSKAKEGVVAAAEKTKQGVAEAAGKTKEGVL			37	3877.09	150 mM NaCl	300000	20220129_aSN_WT_150 mM NaCl_300s_01	3	7.09818	1145830	1303.72
aSN_WT	1	38	MDVFMKGLSKAKEGVVAAAEKTKQGVAEAAGKTKEGVL			37	3877.09	150 mM NaCl	300000	20220129_aSN_WT_150 mM NaCl_300s_02	3	7.08991	1113626	1303.74
aSN_WT	1	38	MDVFMKGLSKAKEGVVAAAEKTKQGVAEAAGKTKEGVL			37	3877.09	150 mM NaCl	300000	20220129_aSN_WT_150 mM NaCl_300s_03	3	7.08234	1082949	1303.72
aSN_WT	1	38	MDVFMKGLSKAKEGVVAAAEKTKQGVAEAAGKTKEGVL			37	3877.09	No Salt	0	220121_aSN_mapping_high_0_01	3	6.93339	10806267	1293.99
aSN_WT	1	38	MDVFMKGLSKAKEGVVAAAEKTKQGVAEAAGKTKEGVL			37	3877.09	No Salt	0	220121_aSN_mapping_vhigh_0_01	3	6.92268	10699680	1293.97
aSN_WT	1	38	MDVFMKGLSKAKEGVVAAAEKTKQGVAEAAGKTKEGVL			37	3877.09	No Salt	0	220121_aSN_mapping_vhigh_0_02	3	6.89966	10166603	1293.96
aSN_WT	1	38	MDVFMKGLSKAKEGVVAAAEKTKQGVAEAAGKTKEGVL			37	3877.09	No Salt	50	20220125_aSN_WT_No Salt_50ms_01	3	6.94237	2394894	1297.01
aSN_WT	1	38	MDVFMKGLSKAKEGVVAAAEKTKQGVAEAAGKTKEGVL			37	3877.09	No Salt	50	20220125_aSN_WT_No Salt_50ms_02	3	6.93906	1527027	1297.17
aSN_WT	1	38	MDVFMKGLSKAKEGVVAAAEKTKQGVAEAAGKTKEGVL			37	3877.09	No Salt	50	20220125_aSN_WT_No Salt_50ms_03	3	6.94428	1107707	1297.16
aSN_WT	1	38	MDVFMKGLSKAKEGVVAAAEKTKQGVAEAAGKTKEGVL			37	3877.09	No Salt	100	20220125_aSN_WT_No Salt_100ms_02	3	6.93518	1566711	1298.32
aSN_WT	1	38	MDVFMKGLSKAKEGVVAAAEKTKQGVAEAAGKTKEGVL			37	3877.09	No Salt	100	20220125_aSN_WT_No Salt_100ms_03	3	6.94728	918838	1298.13
aSN_WT	1	38	MDVFMKGLSKAKEGVVAAAEKTKQGVAEAAGKTKEGVL			37	3877.09	No Salt	100	20220125_aSN_WT_No Salt_100ms_01	3	6.93216	2136622	1298.43
aSN_WT	1	38	MDVFMKGLSKAKEGVVAAAEKTKQGVAEAAGKTKEGVL			37	3877.09	No Salt	250	20220125_aSN_WT_No Salt_250ms_01	3	6.9233	1570801	1300.42
aSN_WT	1	38	MDVFMKGLSKAKEGVVAAAEKTKQGVAEAAGKTKEGVL			37	3877.09	No Salt	250	20220125_aSN_WT_No Salt_250ms_02	3	6.93541	1211430	1300.31
aSN_WT	1	38	MDVFMKGLSKAKEGVVAAAEKTKQGVAEAAGKTKEGVL			37	3877.09	No Salt	250	20220125_aSN_WT_No Salt_250ms_03	3	6.93998	761047	1300.33
aSN_WT	1	38	MDVFMKGLSKAKEGVVAAAEKTKQGVAEAAGKTKEGVL			37	3877.09	No Salt	500	20220125_aSN_WT_No Salt_500ms_01	3	6.91891	1677320	1302.33
aSN_WT	1	38	MDVFMKGLSKAKEGVVAAAEKTKQGVAEAAGKTKEGVL			37	3877.09	No Salt	500	20220125_aSN_WT_No Salt_500ms_02	3	6.93845	1210393	1302.28
aSN_WT	1	38	MDVFMKGLSKAKEGVVAAAEKTKQGVAEAAGKTKEGVL			37	3877.09	No Salt	500	20220125_aSN_WT_No Salt_500ms_03	3	6.94685	826400	1302.27
aSN_WT	1	38	MDVFMKGLSKAKEGVVAAAEKTKQGVAEAAGKTKEGVL			37	3877.09	No Salt	1000	20220125_aSN_WT_No Salt_1000ms_02	3	6.91975	2171224	1303.01
aSN_WT	1	38	MDVFMKGLSKAKEGVVAAAEKTKQGVAEAAGKTKEGVL			37	3877.09	No Salt	1000	20220125_aSN_WT_No Salt_1000ms_03	3	6.92165	1404685	1303.01
aSN_WT	1	38	MDVFMKGLSKAKEGVVAAAEKTKQGVAEAAGKTKEGVL			37	3877.09	No Salt	1000	20220125_aSN_WT_No Salt_1000ms_04	3	6.93567	792271	1303.01
aSN_WT	1	38	MDVFMKGLSKAKEGVVAAAEKTKQGVAEAAGKTKEGVL			37	3877.09	No Salt	10000	20220125_aSN_WT_No Salt_10s_01	3	6.92536	1238818	1303.55
aSN_WT	1	38	MDVFMKGLSKAKEGVVAAAEKTKQGVAEAAGKTKEGVL			37	3877.09	No Salt	10000	20220125_aSN_WT_No Salt_10s_02	3	6.93178	950354	1303.57
aSN_WT	1	38	MDVFMKGLSKAKEGVVAAAEKTKQGVAEAAGKTKEGVL			37	3877.09	No Salt	10000	20220125_aSN_WT_No Salt_10s_03	3	6.928	626133	1303.53
aSN_WT	1	38	MDVFMKGLSKAKEGVVAAAEKTKQGVAEAAGKTKEGVL			37	3877.09	No Salt	30000	20220125_aSN_WT_No Salt_30s_01	3	6.92694	938219	1303.6
aSN_WT	1	38	MDVFMKGLSKAKEGVVAAAEKTKQGVAEAAGKTKEGVL			37	3877.09	No Salt	30000	20220125_aSN_WT_No Salt_30s_02	3	6.9252	654554	1303.61
aSN_WT	1	38	MDVFMKGLSKAKEGVVAAAEKTKQGVAEAAGKTKEGVL			37	3877.09	No Salt	30000	20220125_aSN_WT_No Salt_30s_03	3	6.94036	570705	1303.56
aSN_WT	1	38	MDVFMKGLSKAKEGVVAAAEKTKQGVAEAAGKTKEGVL			37	3877.09	No Salt	300000	20220125_aSN_WT_No Salt_300s_01	3	6.93867	1019114	1303.66
aSN_WT	1	38	MDVFMKGLSKAKEGVVAAAEKTKQGVAEAAGKTKEGVL			37	3877.09	No Salt	300000	20220125_aSN_WT_No Salt_300s_02	3	6.93196	788186	1303.66
aSN_WT	1	38	MDVFMKGLSKAKEGVVAAAEKTKQGVAEAAGKTKEGVL			37	3877.09	No Salt	300000	20220125_aSN_WT_No Salt_300s_03	3	6.92901	551623	1303.72
aSN_WT	4	38	FMKGLSKAKEGVVAAAEKTKQGVAEAAGKTKEGVL			34	3531.96	2 mM CaCl2	0	220121_aSN_mapping_high_0_01	3	6.19405	7182005	1178.7
aSN_WT	4	38	FMKGLSKAKEGVVAAAEKTKQGVAEAAGKTKEGVL			34	3531.96	2 mM CaCl2	0	220121_aSN_mapping_high_0_01	4	6.19559	53164782	884.267
aSN_WT	4	38	FMKGLSKAKEGVVAAAEKTKQGVAEAAGKTKEGVL			34	3531.96	2 mM CaCl2	0	220121_aSN_mapping_high_0_01	5	6.19594	112558876	707.614
aSN_WT	4	38	FMKGLSKAKEGVVAAAEKTKQGVAEAAGKTKEGVL			34	3531.96	2 mM CaCl2	0	220121_aSN_mapping_vhigh_0_01	3	6.18919	6665376	1178.7
aSN_WT	4	38	FMKGLSKAKEGVVAAAEKTKQGVAEAAGKTKEGVL			34	3531.96	2 mM CaCl2	0	220121_aSN_mapping_vhigh_0_01	4	6.18959	49266031	884.268
aSN_WT	4	38	FMKGLSKAKEGVVAAAEKTKQGVAEAAGKTKEGVL			34	3531.96	2 mM CaCl2	0	220121_aSN_mapping_vhigh_0_01	5	6.19042	104162361	707.614
aSN_WT	4	38	FMKGLSKAKEGVVAAAEKTKQGVAEAAGKTKEGVL			34	3531.96	2 mM CaCl2	0	220121_aSN_mapping_vhigh_0_02	3	6.17952	7339303	1178.71
aSN_WT	4	38	FMKGLSKAKEGVVAAAEKTKQGVAEAAGKTKEGVL			34	3531.96	2 mM CaCl2	0	220121_aSN_mapping_vhigh_0_02	4	6.17997	50207948	884.267
aSN_WT	4	38	FMKGLSKAKEGVVAAAEKTKQGVAEAAGKTKEGVL			34	3531.96	2 mM CaCl2	0	220121_aSN_mapping_vhigh_0_02	5	6.18056	99585777	707.614
aSN_WT	4	38	FMKGLSKAKEGVVAAAEKTKQGVAEAAGKTKEGVL			34	3531.96	2 mM CaCl2	50	20220128_aSN_WT_2 mM CaCl2_50ms_01	3	6.26511	14589356	1181.34
aSN_WT	4	38	FMKGLSKAKEGVVAAAEKTKQGVAEAAGKTKEGVL			34	3531.96	2 mM CaCl2	50	20220128_aSN_WT_2 mM CaCl2_50ms_01	4	6.26973	45022030	886.192
aSN_WT	4	38	FMKGLSKAKEGVVAAAEKTKQGVAEAAGKTKEGVL			34	3531.96	2 mM CaCl2	50	20220128_aSN_WT_2 mM CaCl2_50ms_01	5	6.27022	118899199	709.143
aSN_WT	4	38	FMKGLSKAKEGVVAAAEKTKQGVAEAAGKTKEGVL			34	3531.96	2 mM CaCl2	50	20220128_aSN_WT_2 mM CaCl2_50ms_02	3	6.27607	13631052	1181.35
aSN_WT	4	38	FMKGLSKAKEGVVAAAEKTKQGVAEAAGKTKEGVL			34	3531.96	2 mM CaCl2	50	20220128_aSN_WT_2 mM CaCl2_50ms_02	4	6.28197	42110897	886.203
aSN_WT	4	38	FMKGLSKAKEGVVAAAEKTKQGVAEAAGKTKEGVL			34	3531.96	2 mM CaCl2	50	20220128_aSN_WT_2 mM CaCl2_50ms_02	5	6.28279	112499851	709.159
aSN_WT	4	38	FMKGLSKAKEGVVAAAEKTKQGVAEAAGKTKEGVL			34	3531.96	2 mM CaCl2	50	20220128_aSN_WT_2 mM CaCl2_50ms_03	3	6.28045	13272496	1181.34
aSN_WT	4	38	FMKGLSKAKEGVVAAAEKTKQGVAEAAGKTKEGVL			34	3531.96	2 mM CaCl2	50	20220128_aSN_WT_2 mM CaCl2_50ms_03	4	6.28483	41708029	886.187
aSN_WT	4	38	FMKGLSKAKEGVVAAAEKTKQGVAEAAGKTKEGVL			34	3531.96	2 mM CaCl2	50	20220128_aSN_WT_2 mM CaCl2_50ms_03	5	6.2862	113292064	709.153
aSN_WT	4	38	FMKGLSKAKEGVVAAAEKTKQGVAEAAGKTKEGVL			34	3531.96	2 mM CaCl2	100	20220128_aSN_WT_2 mM CaCl2_100ms_01	3	6.25332	13465060	1182.48
aSN_WT	4	38	FMKGLSKAKEGVVAAAEKTKQGVAEAAGKTKEGVL			34	3531.96	2 mM CaCl2	100	20220128_aSN_WT_2 mM CaCl2_100ms_01	4	6.25788	41838638	887.01
aSN_WT	4	38	FMKGLSKAKEGVVAAAEKTKQGVAEAAGKTKEGVL			34	3531.96	2 mM CaCl2	100	20220128_aSN_WT_2 mM CaCl2_100ms_01	5	6.25861	111331695	709.785
aSN_WT	4	38	FMKGLSKAKEGVVAAAEKTKQGVAEAAGKTKEGVL			34	3531.96	2 mM CaCl2	100	20220128_aSN_WT_2 mM CaCl2_100ms_02	3	6.26251	13279073	1182.49
aSN_WT	4	38	FMKGLSKAKEGVVAAAEKTKQGVAEAAGKTKEGVL			34	3531.96	2 mM CaCl2	100	20220128_aSN_WT_2 mM CaCl2_100ms_02	4	6.26842	41058600	887.02
aSN_WT	4	38	FMKGLSKAKEGVVAAAEKTKQGVAEAAGKTKEGVL			34	3531.96	2 mM CaCl2	100	20220128_aSN_WT_2 mM CaCl2_100ms_02	5	6.26958	108289796	709.817
aSN_WT	4	38	FMKGLSKAKEGVVAAAEKTKQGVAEAAGKTKEGVL			34	3531.96	2 mM CaCl2	100	20220128_aSN_WT_2 mM CaCl2_100ms_03	3	6.27412	14123886	1182.46
aSN_WT	4	38	FMKGLSKAKEGVVAAAEKTKQGVAEAAGKTKEGVL			34	3531.96	2 mM CaCl2	100	20220128_aSN_WT_2 mM CaCl2_100ms_03	4	6.27714	43457660	887.009
aSN_WT	4	38	FMKGLSKAKEGVVAAAEKTKQGVAEAAGKTKEGVL			34	3531.96	2 mM CaCl2	100	20220128_aSN_WT_2 mM CaCl2_100ms_03	5	6.27692	116619837	709.809
aSN_WT	4	38	FMKGLSKAKEGVVAAAEKTKQGVAEAAGKTKEGVL			34	3531.96	2 mM CaCl2	250	20220128_aSN_WT_2 mM CaCl2_250ms_01	3	6.23936	13841411	1184.59
aSN_WT	4	38	FMKGLSKAKEGVVAAAEKTKQGVAEAAGKTKEGVL			34	3531.96	2 mM CaCl2	250	20220128_aSN_WT_2 mM CaCl2_250ms_01	4	6.24	44710900	888.578
aSN_WT	4	38	FMKGLSKAKEGVVAAAEKTKQGVAEAAGKTKEGVL			34	3531.96	2 mM CaCl2	250	20220128_aSN_WT_2 mM CaCl2_250ms_01	5	6.24105	124022824	711.044
aSN_WT	4	38	FMKGLSKAKEGVVAAAEKTKQGVAEAAGKTKEGVL			34	3531.96	2 mM CaCl2	250	20220128_aSN_WT_2 mM CaCl2_250ms_02	3	6.24716	13825189	1184.55
aSN_WT	4	38	FMKGLSKAKEGVVAAAEKTKQGVAEAAGKTKEGVL			34	3531.96	2 mM CaCl2	250	20220128_aSN_WT_2 mM CaCl2_250ms_02	4	6.24879	44462151	888.554
aSN_WT	4	38	FMKGLSKAKEGVVAAAEKTKQGVAEAAGKTKEGVL			34	3531.96	2 mM CaCl2	250	20220128_aSN_WT_2 mM CaCl2_250ms_02	5	6.24932	124046734	711.015
aSN_WT	4	38	FMKGLSKAKEGVVAAAEKTKQGVAEAAGKTKEGVL			34	3531.96	2 mM CaCl2	250	20220128_aSN_WT_2 mM CaCl2_250ms_03	3	6.25379	14435625	1184.58
aSN_WT	4	38	FMKGLSKAKEGVVAAAEKTKQGVAEAAGKTKEGVL			34	3531.96	2 mM CaCl2	250	20220128_aSN_WT_2 mM CaCl2_250ms_03	4	6.2556	46459139	888.56
aSN_WT	4	38	FMKGLSKAKEGVVAAAEKTKQGVAEAAGKTKEGVL			34	3531.96	2 mM CaCl2	250	20220128_aSN_WT_2 mM CaCl2_250ms_03	5	6.25726	131786991	711.028
aSN_WT	4	38	FMKGLSKAKEGVVAAAEKTKQGVAEAAGKTKEGVL			34	3531.96	2 mM CaCl2	500	20220128_aSN_WT_2 mM CaCl2_500ms_01	3	6.2005	18676590	1186.13
aSN_WT	4	38	FMKGLSKAKEGVVAAAEKTKQGVAEAAGKTKEGVL			34	3531.96	2 mM CaCl2	500	20220128_aSN_WT_2 mM CaCl2_500ms_01	4	6.20018	61367057	889.734
aSN_WT	4	38	FMKGLSKAKEGVVAAAEKTKQGVAEAAGKTKEGVL			34	3531.96	2 mM CaCl2	500	20220128_aSN_WT_2 mM CaCl2_500ms_01	5	6.19996	178762578	711.965
aSN_WT	4	38	FMKGLSKAKEGVVAAAEKTKQGVAEAAGKTKEGVL			34	3531.96	2 mM CaCl2	500	20220128_aSN_WT_2 mM CaCl2_500ms_02	3	6.20647	18509618	1186.11
aSN_WT	4	38	FMKGLSKAKEGVVAAAEKTKQGVAEAAGKTKEGVL			34	3531.96	2 mM CaCl2	500	20220128_aSN_WT_2 mM CaCl2_500ms_02	4	6.20711	62604152	889.724
aSN_WT	4	38	FMKGLSKAKEGVVAAAEKTKQGVAEAAGKTKEGVL			34	3531.96	2 mM CaCl2	500	20220128_aSN_WT_2 mM CaCl2_500ms_02	5	6.20775	184197523	711.949
aSN_WT	4	38	FMKGLSKAKEGVVAAAEKTKQGVAEAAGKTKEGVL			34	3531.96	2 mM CaCl2	500	20220128_aSN_WT_2 mM CaCl2_500ms_03	3	6.20494	19767925	1186.08
aSN_WT	4	38	FMKGLSKAKEGVVAAAEKTKQGVAEAAGKTKEGVL			34	3531.96	2 mM CaCl2	500	20220128_aSN_WT_2 mM CaCl2_500ms_03	4	6.20726	65645594	889.712
aSN_WT	4	38	FMKGLSKAKEGVVAAAEKTKQGVAEAAGKTKEGVL			34	3531.96	2 mM CaCl2	500	20220128_aSN_WT_2 mM CaCl2_500ms_03	5	6.20962	193205716	711.923
aSN_WT	4	38	FMKGLSKAKEGVVAAAEKTKQGVAEAAGKTKEGVL			34	3531.96	2 mM CaCl2	1000	20220128_aSN_WT_2 mM CaCl2_1000ms_01	3	6.18859	21443619	1186.64
aSN_WT	4	38	FMKGLSKAKEGVVAAAEKTKQGVAEAAGKTKEGVL			34	3531.96	2 mM CaCl2	1000	20220128_aSN_WT_2 mM CaCl2_1000ms_01	4	6.18859	68157720	890.149
aSN_WT	4	38	FMKGLSKAKEGVVAAAEKTKQGVAEAAGKTKEGVL			34	3531.96	2 mM CaCl2	1000	20220128_aSN_WT_2 mM CaCl2_1000ms_01	5	6.19055	202565900	712.273
aSN_WT	4	38	FMKGLSKAKEGVVAAAEKTKQGVAEAAGKTKEGVL			34	3531.96	2 mM CaCl2	1000	20220128_aSN_WT_2 mM CaCl2_1000ms_02	3	6.19756	18832781	1186.65
aSN_WT	4	38	FMKGLSKAKEGVVAAAEKTKQGVAEAAGKTKEGVL			34	3531.96	2 mM CaCl2	1000	20220128_aSN_WT_2 mM CaCl2_1000ms_02	4	6.19809	63382350	890.145
aSN_WT	4	38	FMKGLSKAKEGVVAAAEKTKQGVAEAAGKTKEGVL			34	3531.96	2 mM CaCl2	1000	20220128_aSN_WT_2 mM CaCl2_1000ms_02	5	6.19865	180340821	712.275
aSN_WT	4	38	FMKGLSKAKEGVVAAAEKTKQGVAEAAGKTKEGVL			34	3531.96	2 mM CaCl2	1000	20220128_aSN_WT_2 mM CaCl2_1000ms_03	3	6.20812	18384347	1186.68
aSN_WT	4	38	FMKGLSKAKEGVVAAAEKTKQGVAEAAGKTKEGVL			34	3531.96	2 mM CaCl2	1000	20220128_aSN_WT_2 mM CaCl2_1000ms_03	4	6.20967	61398252	890.158
aSN_WT	4	38	FMKGLSKAKEGVVAAAEKTKQGVAEAAGKTKEGVL			34	3531.96	2 mM CaCl2	1000	20220128_aSN_WT_2 mM CaCl2_1000ms_03	5	6.21057	181429975	712.296
aSN_WT	4	38	FMKGLSKAKEGVVAAAEKTKQGVAEAAGKTKEGVL			34	3531.96	2 mM CaCl2	10000	20220128_aSN_WT_2 mM CaCl2_10s_01	3	6.17917	17996530	1187.04
aSN_WT	4	38	FMKGLSKAKEGVVAAAEKTKQGVAEAAGKTKEGVL			34	3531.96	2 mM CaCl2	10000	20220128_aSN_WT_2 mM CaCl2_10s_01	4	6.18087	60928453	890.418
aSN_WT	4	38	FMKGLSKAKEGVVAAAEKTKQGVAEAAGKTKEGVL			34	3531.96	2 mM CaCl2	10000	20220128_aSN_WT_2 mM CaCl2_10s_01	5	6.18296	171048387	712.516
aSN_WT	4	38	FMKGLSKAKEGVVAAAEKTKQGVAEAAGKTKEGVL			34	3531.96	2 mM CaCl2	10000	20220128_aSN_WT_2 mM CaCl2_10s_02	3	6.19577	17778889	1187.06
aSN_WT	4	38	FMKGLSKAKEGVVAAAEKTKQGVAEAAGKTKEGVL			34	3531.96	2 mM CaCl2	10000	20220128_aSN_WT_2 mM CaCl2_10s_02	4	6.19507	60229785	890.427
aSN_WT	4	38	FMKGLSKAKEGVVAAAEKTKQGVAEAAGKTKEGVL			34	3531.96	2 mM CaCl2	10000	20220128_aSN_WT_2 mM CaCl2_10s_02	5	6.19619	171858410	712.512
aSN_WT	4	38	FMKGLSKAKEGVVAAAEKTKQGVAEAAGKTKEGVL			34	3531.96	2 mM CaCl2	10000	20220128_aSN_WT_2 mM CaCl2_10s_03	3	6.20488	17165771	1187.08
aSN_WT	4	38	FMKGLSKAKEGVVAAAEKTKQGVAEAAGKTKEGVL			34	3531.96	2 mM CaCl2	10000	20220128_aSN_WT_2 mM CaCl2_10s_03	4	6.20346	57333469	890.478
aSN_WT	4	38	FMKGLSKAKEGVVAAAEKTKQGVAEAAGKTKEGVL			34	3531.96	2 mM CaCl2	10000	20220128_aSN_WT_2 mM CaCl2_10s_03	5	6.20524	173917091	712.509
aSN_WT	4	38	FMKGLSKAKEGVVAAAEKTKQGVAEAAGKTKEGVL			34	3531.96	2 mM CaCl2	30000	20220128_aSN_WT_2 mM CaCl2_30s_01	3	6.19914	16646496	1187.15
aSN_WT	4	38	FMKGLSKAKEGVVAAAEKTKQGVAEAAGKTKEGVL			34	3531.96	2 mM CaCl2	30000	20220128_aSN_WT_2 mM CaCl2_30s_01	4	6.20128	58528160	890.451
aSN_WT	4	38	FMKGLSKAKEGVVAAAEKTKQGVAEAAGKTKEGVL			34	3531.96	2 mM CaCl2	30000	20220128_aSN_WT_2 mM CaCl2_30s_01	5	6.20304	168798946	712.535
aSN_WT	4	38	FMKGLSKAKEGVVAAAEKTKQGVAEAAGKTKEGVL			34	3531.96	2 mM CaCl2	30000	20220128_aSN_WT_2 mM CaCl2_30s_02	3	6.19364	18259182	1187.05
aSN_WT	4	38	FMKGLSKAKEGVVAAAEKTKQGVAEAAGKTKEGVL			34	3531.96	2 mM CaCl2	30000	20220128_aSN_WT_2 mM CaCl2_30s_02	4	6.1918	63041922	890.436
aSN_WT	4	38	FMKGLSKAKEGVVAAAEKTKQGVAEAAGKTKEGVL			34	3531.96	2 mM CaCl2	30000	20220128_aSN_WT_2 mM CaCl2_30s_02	5	6.19273	183074165	712.517
aSN_WT	4	38	FMKGLSKAKEGVVAAAEKTKQGVAEAAGKTKEGVL			34	3531.96	2 mM CaCl2	30000	20220128_aSN_WT_2 mM CaCl2_30s_03	3	6.20281	18234732	1187.05
aSN_WT	4	38	FMKGLSKAKEGVVAAAEKTKQGVAEAAGKTKEGVL			34	3531.96	2 mM CaCl2	30000	20220128_aSN_WT_2 mM CaCl2_30s_03	4	6.20367	61117698	890.409
aSN_WT	4	38	FMKGLSKAKEGVVAAAEKTKQGVAEAAGKTKEGVL			34	3531.96	2 mM CaCl2	30000	20220128_aSN_WT_2 mM CaCl2_30s_03	5	6.20512	179148014	712.493
aSN_WT	4	38	FMKGLSKAKEGVVAAAEKTKQGVAEAAGKTKEGVL			34	3531.96	2 mM CaCl2	300000	20220128_aSN_WT_2 mM CaCl2_300s_01	3	6.19264	16381178	1187.07
aSN_WT	4	38	FMKGLSKAKEGVVAAAEKTKQGVAEAAGKTKEGVL			34	3531.96	2 mM CaCl2	300000	20220128_aSN_WT_2 mM CaCl2_300s_01	4	6.19426	55115739	890.449
aSN_WT	4	38	FMKGLSKAKEGVVAAAEKTKQGVAEAAGKTKEGVL			34	3531.96	2 mM CaCl2	300000	20220128_aSN_WT_2 mM CaCl2_300s_01	5	6.19494	157842275	712.517
aSN_WT	4	38	FMKGLSKAKEGVVAAAEKTKQGVAEAAGKTKEGVL			34	3531.96	2 mM CaCl2	300000	20220128_aSN_WT_2 mM CaCl2_300s_02	3	6.2032	15694601	1187.07
aSN_WT	4	38	FMKGLSKAKEGVVAAAEKTKQGVAEAAGKTKEGVL			34	3531.96	2 mM CaCl2	300000	20220128_aSN_WT_2 mM CaCl2_300s_02	4	6.20486	53441376	890.425
aSN_WT	4	38	FMKGLSKAKEGVVAAAEKTKQGVAEAAGKTKEGVL			34	3531.96	2 mM CaCl2	300000	20220128_aSN_WT_2 mM CaCl2_300s_02	5	6.20573	151368093	712.525
aSN_WT	4	38	FMKGLSKAKEGVVAAAEKTKQGVAEAAGKTKEGVL			34	3531.96	2 mM CaCl2	300000	20220128_aSN_WT_2 mM CaCl2_300s_03	3	6.21144	15615738	1187.13
aSN_WT	4	38	FMKGLSKAKEGVVAAAEKTKQGVAEAAGKTKEGVL			34	3531.96	2 mM CaCl2	300000	20220128_aSN_WT_2 mM CaCl2_300s_03	4	6.21184	54436773	890.474
aSN_WT	4	38	FMKGLSKAKEGVVAAAEKTKQGVAEAAGKTKEGVL			34	3531.96	2 mM CaCl2	300000	20220128_aSN_WT_2 mM CaCl2_300s_03	5	6.2124	156323752	712.575
aSN_WT	4	38	FMKGLSKAKEGVVAAAEKTKQGVAEAAGKTKEGVL			34	3531.96	150 mM NaCl + 2 mM CaCl2	0	220121_aSN_mapping_high_0_01	3	6.19405	7182005	1178.7
aSN_WT	4	38	FMKGLSKAKEGVVAAAEKTKQGVAEAAGKTKEGVL			34	3531.96	150 mM NaCl + 2 mM CaCl2	0	220121_aSN_mapping_high_0_01	4	6.19559	53164782	884.267
aSN_WT	4	38	FMKGLSKAKEGVVAAAEKTKQGVAEAAGKTKEGVL			34	3531.96	150 mM NaCl + 2 mM CaCl2	0	220121_aSN_mapping_high_0_01	5	6.19594	112558876	707.614
aSN_WT	4	38	FMKGLSKAKEGVVAAAEKTKQGVAEAAGKTKEGVL			34	3531.96	150 mM NaCl + 2 mM CaCl2	0	220121_aSN_mapping_high_0_01	6	6.19529	60882049	589.856
aSN_WT	4	38	FMKGLSKAKEGVVAAAEKTKQGVAEAAGKTKEGVL			34	3531.96	150 mM NaCl + 2 mM CaCl2	0	220121_aSN_mapping_high_0_01	7	6.19665	7134607	505.732
aSN_WT	4	38	FMKGLSKAKEGVVAAAEKTKQGVAEAAGKTKEGVL			34	3531.96	150 mM NaCl + 2 mM CaCl2	0	220121_aSN_mapping_vhigh_0_01	3	6.18919	6665376	1178.7
aSN_WT	4	38	FMKGLSKAKEGVVAAAEKTKQGVAEAAGKTKEGVL			34	3531.96	150 mM NaCl + 2 mM CaCl2	0	220121_aSN_mapping_vhigh_0_01	4	6.18959	49266031	884.268
aSN_WT	4	38	FMKGLSKAKEGVVAAAEKTKQGVAEAAGKTKEGVL			34	3531.96	150 mM NaCl + 2 mM CaCl2	0	220121_aSN_mapping_vhigh_0_01	5	6.19042	104162361	707.614
aSN_WT	4	38	FMKGLSKAKEGVVAAAEKTKQGVAEAAGKTKEGVL			34	3531.96	150 mM NaCl + 2 mM CaCl2	0	220121_aSN_mapping_vhigh_0_01	6	6.18914	56308250	589.857
aSN_WT	4	38	FMKGLSKAKEGVVAAAEKTKQGVAEAAGKTKEGVL			34	3531.96	150 mM NaCl + 2 mM CaCl2	0	220121_aSN_mapping_vhigh_0_01	7	6.18993	6799448	505.731
aSN_WT	4	38	FMKGLSKAKEGVVAAAEKTKQGVAEAAGKTKEGVL			34	3531.96	150 mM NaCl + 2 mM CaCl2	0	220121_aSN_mapping_vhigh_0_02	3	6.17952	7339303	1178.71
aSN_WT	4	38	FMKGLSKAKEGVVAAAEKTKQGVAEAAGKTKEGVL			34	3531.96	150 mM NaCl + 2 mM CaCl2	0	220121_aSN_mapping_vhigh_0_02	4	6.17997	50207948	884.267
aSN_WT	4	38	FMKGLSKAKEGVVAAAEKTKQGVAEAAGKTKEGVL			34	3531.96	150 mM NaCl + 2 mM CaCl2	0	220121_aSN_mapping_vhigh_0_02	5	6.18056	99585777	707.614
aSN_WT	4	38	FMKGLSKAKEGVVAAAEKTKQGVAEAAGKTKEGVL			34	3531.96	150 mM NaCl + 2 mM CaCl2	0	220121_aSN_mapping_vhigh_0_02	6	6.17964	53454333	589.856
aSN_WT	4	38	FMKGLSKAKEGVVAAAEKTKQGVAEAAGKTKEGVL			34	3531.96	150 mM NaCl + 2 mM CaCl2	0	220121_aSN_mapping_vhigh_0_02	7	6.18024	6517662	505.735
aSN_WT	4	38	FMKGLSKAKEGVVAAAEKTKQGVAEAAGKTKEGVL			34	3531.96	150 mM NaCl + 2 mM CaCl2	50	20220130_aSN_WT_150 mM NaCl + 2 mM CaCl2_50ms_01	3	6.36603	7816661	1181.48
aSN_WT	4	38	FMKGLSKAKEGVVAAAEKTKQGVAEAAGKTKEGVL			34	3531.96	150 mM NaCl + 2 mM CaCl2	50	20220130_aSN_WT_150 mM NaCl + 2 mM CaCl2_50ms_01	4	6.37176	26548697	886.296
aSN_WT	4	38	FMKGLSKAKEGVVAAAEKTKQGVAEAAGKTKEGVL			34	3531.96	150 mM NaCl + 2 mM CaCl2	50	20220130_aSN_WT_150 mM NaCl + 2 mM CaCl2_50ms_01	5	6.37192	75905796	709.252
aSN_WT	4	38	FMKGLSKAKEGVVAAAEKTKQGVAEAAGKTKEGVL			34	3531.96	150 mM NaCl + 2 mM CaCl2	50	20220130_aSN_WT_150 mM NaCl + 2 mM CaCl2_50ms_01	6	6.3733	52889734	591.228
aSN_WT	4	38	FMKGLSKAKEGVVAAAEKTKQGVAEAAGKTKEGVL			34	3531.96	150 mM NaCl + 2 mM CaCl2	50	20220130_aSN_WT_150 mM NaCl + 2 mM CaCl2_50ms_01	7	6.37197	8706805	506.939
aSN_WT	4	38	FMKGLSKAKEGVVAAAEKTKQGVAEAAGKTKEGVL			34	3531.96	150 mM NaCl + 2 mM CaCl2	50	20220130_aSN_WT_150 mM NaCl + 2 mM CaCl2_50ms_02	3	6.35208	6774759	1181.43
aSN_WT	4	38	FMKGLSKAKEGVVAAAEKTKQGVAEAAGKTKEGVL			34	3531.96	150 mM NaCl + 2 mM CaCl2	50	20220130_aSN_WT_150 mM NaCl + 2 mM CaCl2_50ms_02	4	6.35676	23246946	886.316
aSN_WT	4	38	FMKGLSKAKEGVVAAAEKTKQGVAEAAGKTKEGVL			34	3531.96	150 mM NaCl + 2 mM CaCl2	50	20220130_aSN_WT_150 mM NaCl + 2 mM CaCl2_50ms_02	5	6.35743	69402115	709.248
aSN_WT	4	38	FMKGLSKAKEGVVAAAEKTKQGVAEAAGKTKEGVL			34	3531.96	150 mM NaCl + 2 mM CaCl2	50	20220130_aSN_WT_150 mM NaCl + 2 mM CaCl2_50ms_02	6	6.35628	48823906	591.23
aSN_WT	4	38	FMKGLSKAKEGVVAAAEKTKQGVAEAAGKTKEGVL			34	3531.96	150 mM NaCl + 2 mM CaCl2	50	20220130_aSN_WT_150 mM NaCl + 2 mM CaCl2_50ms_02	7	6.35662	7643829	506.917
aSN_WT	4	38	FMKGLSKAKEGVVAAAEKTKQGVAEAAGKTKEGVL			34	3531.96	150 mM NaCl + 2 mM CaCl2	50	20220130_aSN_WT_150 mM NaCl + 2 mM CaCl2_50ms_03	3	6.35801	5367750	1181.42
aSN_WT	4	38	FMKGLSKAKEGVVAAAEKTKQGVAEAAGKTKEGVL			34	3531.96	150 mM NaCl + 2 mM CaCl2	50	20220130_aSN_WT_150 mM NaCl + 2 mM CaCl2_50ms_03	4	6.35332	19392103	886.194
aSN_WT	4	38	FMKGLSKAKEGVVAAAEKTKQGVAEAAGKTKEGVL			34	3531.96	150 mM NaCl + 2 mM CaCl2	50	20220130_aSN_WT_150 mM NaCl + 2 mM CaCl2_50ms_03	5	6.37494	59368514	709.238
aSN_WT	4	38	FMKGLSKAKEGVVAAAEKTKQGVAEAAGKTKEGVL			34	3531.96	150 mM NaCl + 2 mM CaCl2	50	20220130_aSN_WT_150 mM NaCl + 2 mM CaCl2_50ms_03	6	6.36181	41559143	591.179
aSN_WT	4	38	FMKGLSKAKEGVVAAAEKTKQGVAEAAGKTKEGVL			34	3531.96	150 mM NaCl + 2 mM CaCl2	50	20220130_aSN_WT_150 mM NaCl + 2 mM CaCl2_50ms_03	7	6.37721	5959893	506.891
aSN_WT	4	38	FMKGLSKAKEGVVAAAEKTKQGVAEAAGKTKEGVL			34	3531.96	150 mM NaCl + 2 mM CaCl2	100	20220130_aSN_WT_150 mM NaCl + 2 mM CaCl2_100ms_01	3	6.35666	7688349	1182.68
aSN_WT	4	38	FMKGLSKAKEGVVAAAEKTKQGVAEAAGKTKEGVL			34	3531.96	150 mM NaCl + 2 mM CaCl2	100	20220130_aSN_WT_150 mM NaCl + 2 mM CaCl2_100ms_01	4	6.36191	25690280	887.156
aSN_WT	4	38	FMKGLSKAKEGVVAAAEKTKQGVAEAAGKTKEGVL			34	3531.96	150 mM NaCl + 2 mM CaCl2	100	20220130_aSN_WT_150 mM NaCl + 2 mM CaCl2_100ms_01	5	6.36145	73331868	709.939
aSN_WT	4	38	FMKGLSKAKEGVVAAAEKTKQGVAEAAGKTKEGVL			34	3531.96	150 mM NaCl + 2 mM CaCl2	100	20220130_aSN_WT_150 mM NaCl + 2 mM CaCl2_100ms_01	6	6.36113	51687730	591.806
aSN_WT	4	38	FMKGLSKAKEGVVAAAEKTKQGVAEAAGKTKEGVL			34	3531.96	150 mM NaCl + 2 mM CaCl2	100	20220130_aSN_WT_150 mM NaCl + 2 mM CaCl2_100ms_01	7	6.35998	8428336	507.45
aSN_WT	4	38	FMKGLSKAKEGVVAAAEKTKQGVAEAAGKTKEGVL			34	3531.96	150 mM NaCl + 2 mM CaCl2	100	20220130_aSN_WT_150 mM NaCl + 2 mM CaCl2_100ms_02	3	6.36217	5830100	1182.68
aSN_WT	4	38	FMKGLSKAKEGVVAAAEKTKQGVAEAAGKTKEGVL			34	3531.96	150 mM NaCl + 2 mM CaCl2	100	20220130_aSN_WT_150 mM NaCl + 2 mM CaCl2_100ms_02	4	6.36239	21669486	887.17
aSN_WT	4	38	FMKGLSKAKEGVVAAAEKTKQGVAEAAGKTKEGVL			34	3531.96	150 mM NaCl + 2 mM CaCl2	100	20220130_aSN_WT_150 mM NaCl + 2 mM CaCl2_100ms_02	5	6.36408	58340292	709.983
aSN_WT	4	38	FMKGLSKAKEGVVAAAEKTKQGVAEAAGKTKEGVL			34	3531.96	150 mM NaCl + 2 mM CaCl2	100	20220130_aSN_WT_150 mM NaCl + 2 mM CaCl2_100ms_02	6	6.36447	41767723	591.824
aSN_WT	4	38	FMKGLSKAKEGVVAAAEKTKQGVAEAAGKTKEGVL			34	3531.96	150 mM NaCl + 2 mM CaCl2	100	20220130_aSN_WT_150 mM NaCl + 2 mM CaCl2_100ms_02	7	6.36601	6359378	507.432
aSN_WT	4	38	FMKGLSKAKEGVVAAAEKTKQGVAEAAGKTKEGVL			34	3531.96	150 mM NaCl + 2 mM CaCl2	100	20220130_aSN_WT_150 mM NaCl + 2 mM CaCl2_100ms_03	3	6.35236	5094290	1182.68
aSN_WT	4	38	FMKGLSKAKEGVVAAAEKTKQGVAEAAGKTKEGVL			34	3531.96	150 mM NaCl + 2 mM CaCl2	100	20220130_aSN_WT_150 mM NaCl + 2 mM CaCl2_100ms_03	4	6.35419	17711479	887.205
aSN_WT	4	38	FMKGLSKAKEGVVAAAEKTKQGVAEAAGKTKEGVL			34	3531.96	150 mM NaCl + 2 mM CaCl2	100	20220130_aSN_WT_150 mM NaCl + 2 mM CaCl2_100ms_03	5	6.35802	51145567	709.966
aSN_WT	4	38	FMKGLSKAKEGVVAAAEKTKQGVAEAAGKTKEGVL			34	3531.96	150 mM NaCl + 2 mM CaCl2	100	20220130_aSN_WT_150 mM NaCl + 2 mM CaCl2_100ms_03	6	6.3565	38704749	591.805
aSN_WT	4	38	FMKGLSKAKEGVVAAAEKTKQGVAEAAGKTKEGVL			34	3531.96	150 mM NaCl + 2 mM CaCl2	250	20220130_aSN_WT_150 mM NaCl + 2 mM CaCl2_250ms_01	3	6.32857	6419341	1184.74
aSN_WT	4	38	FMKGLSKAKEGVVAAAEKTKQGVAEAAGKTKEGVL			34	3531.96	150 mM NaCl + 2 mM CaCl2	250	20220130_aSN_WT_150 mM NaCl + 2 mM CaCl2_250ms_01	4	6.33059	23617785	888.707
aSN_WT	4	38	FMKGLSKAKEGVVAAAEKTKQGVAEAAGKTKEGVL			34	3531.96	150 mM NaCl + 2 mM CaCl2	250	20220130_aSN_WT_150 mM NaCl + 2 mM CaCl2_250ms_01	5	6.32956	70982671	711.144
aSN_WT	4	38	FMKGLSKAKEGVVAAAEKTKQGVAEAAGKTKEGVL			34	3531.96	150 mM NaCl + 2 mM CaCl2	250	20220130_aSN_WT_150 mM NaCl + 2 mM CaCl2_250ms_01	6	6.3286	49748172	592.807
aSN_WT	4	38	FMKGLSKAKEGVVAAAEKTKQGVAEAAGKTKEGVL			34	3531.96	150 mM NaCl + 2 mM CaCl2	250	20220130_aSN_WT_150 mM NaCl + 2 mM CaCl2_250ms_01	7	6.33007	8052265	508.336
aSN_WT	4	38	FMKGLSKAKEGVVAAAEKTKQGVAEAAGKTKEGVL			34	3531.96	150 mM NaCl + 2 mM CaCl2	250	20220130_aSN_WT_150 mM NaCl + 2 mM CaCl2_250ms_02	3	6.3383	5859363	1184.74
aSN_WT	4	38	FMKGLSKAKEGVVAAAEKTKQGVAEAAGKTKEGVL			34	3531.96	150 mM NaCl + 2 mM CaCl2	250	20220130_aSN_WT_150 mM NaCl + 2 mM CaCl2_250ms_02	4	6.33697	22370624	888.701
aSN_WT	4	38	FMKGLSKAKEGVVAAAEKTKQGVAEAAGKTKEGVL			34	3531.96	150 mM NaCl + 2 mM CaCl2	250	20220130_aSN_WT_150 mM NaCl + 2 mM CaCl2_250ms_02	5	6.33678	67859594	711.154
aSN_WT	4	38	FMKGLSKAKEGVVAAAEKTKQGVAEAAGKTKEGVL			34	3531.96	150 mM NaCl + 2 mM CaCl2	250	20220130_aSN_WT_150 mM NaCl + 2 mM CaCl2_250ms_02	6	6.33668	46030048	592.817
aSN_WT	4	38	FMKGLSKAKEGVVAAAEKTKQGVAEAAGKTKEGVL			34	3531.96	150 mM NaCl + 2 mM CaCl2	250	20220130_aSN_WT_150 mM NaCl + 2 mM CaCl2_250ms_02	7	6.34708	7380441	508.325
aSN_WT	4	38	FMKGLSKAKEGVVAAAEKTKQGVAEAAGKTKEGVL			34	3531.96	150 mM NaCl + 2 mM CaCl2	250	20220130_aSN_WT_150 mM NaCl + 2 mM CaCl2_250ms_03	3	6.33966	5855454	1184.81
aSN_WT	4	38	FMKGLSKAKEGVVAAAEKTKQGVAEAAGKTKEGVL			34	3531.96	150 mM NaCl + 2 mM CaCl2	250	20220130_aSN_WT_150 mM NaCl + 2 mM CaCl2_250ms_03	4	6.34218	20660559	888.75
aSN_WT	4	38	FMKGLSKAKEGVVAAAEKTKQGVAEAAGKTKEGVL			34	3531.96	150 mM NaCl + 2 mM CaCl2	250	20220130_aSN_WT_150 mM NaCl + 2 mM CaCl2_250ms_03	5	6.34274	67255904	711.203
aSN_WT	4	38	FMKGLSKAKEGVVAAAEKTKQGVAEAAGKTKEGVL			34	3531.96	150 mM NaCl + 2 mM CaCl2	250	20220130_aSN_WT_150 mM NaCl + 2 mM CaCl2_250ms_03	6	6.34126	47345072	592.861
aSN_WT	4	38	FMKGLSKAKEGVVAAAEKTKQGVAEAAGKTKEGVL			34	3531.96	150 mM NaCl + 2 mM CaCl2	250	20220130_aSN_WT_150 mM NaCl + 2 mM CaCl2_250ms_03	7	6.34244	6660433	508.327
aSN_WT	4	38	FMKGLSKAKEGVVAAAEKTKQGVAEAAGKTKEGVL			34	3531.96	150 mM NaCl + 2 mM CaCl2	500	20220130_aSN_WT_150 mM NaCl + 2 mM CaCl2_500ms_01	3	6.29559	8235013	1186.3
aSN_WT	4	38	FMKGLSKAKEGVVAAAEKTKQGVAEAAGKTKEGVL			34	3531.96	150 mM NaCl + 2 mM CaCl2	500	20220130_aSN_WT_150 mM NaCl + 2 mM CaCl2_500ms_01	4	6.29844	30935932	889.828
aSN_WT	4	38	FMKGLSKAKEGVVAAAEKTKQGVAEAAGKTKEGVL			34	3531.96	150 mM NaCl + 2 mM CaCl2	500	20220130_aSN_WT_150 mM NaCl + 2 mM CaCl2_500ms_01	5	6.29903	98210597	712.048
aSN_WT	4	38	FMKGLSKAKEGVVAAAEKTKQGVAEAAGKTKEGVL			34	3531.96	150 mM NaCl + 2 mM CaCl2	500	20220130_aSN_WT_150 mM NaCl + 2 mM CaCl2_500ms_01	6	6.29535	70057346	593.569
aSN_WT	4	38	FMKGLSKAKEGVVAAAEKTKQGVAEAAGKTKEGVL			34	3531.96	150 mM NaCl + 2 mM CaCl2	500	20220130_aSN_WT_150 mM NaCl + 2 mM CaCl2_500ms_01	7	6.29324	10672841	508.979
aSN_WT	4	38	FMKGLSKAKEGVVAAAEKTKQGVAEAAGKTKEGVL			34	3531.96	150 mM NaCl + 2 mM CaCl2	500	20220130_aSN_WT_150 mM NaCl + 2 mM CaCl2_500ms_02	3	6.30987	8056325	1186.25
aSN_WT	4	38	FMKGLSKAKEGVVAAAEKTKQGVAEAAGKTKEGVL			34	3531.96	150 mM NaCl + 2 mM CaCl2	500	20220130_aSN_WT_150 mM NaCl + 2 mM CaCl2_500ms_02	4	6.30897	30451889	889.839
aSN_WT	4	38	FMKGLSKAKEGVVAAAEKTKQGVAEAAGKTKEGVL			34	3531.96	150 mM NaCl + 2 mM CaCl2	500	20220130_aSN_WT_150 mM NaCl + 2 mM CaCl2_500ms_02	5	6.30787	92630100	712.06
aSN_WT	4	38	FMKGLSKAKEGVVAAAEKTKQGVAEAAGKTKEGVL			34	3531.96	150 mM NaCl + 2 mM CaCl2	500	20220130_aSN_WT_150 mM NaCl + 2 mM CaCl2_500ms_02	6	6.31042	65770393	593.563
aSN_WT	4	38	FMKGLSKAKEGVVAAAEKTKQGVAEAAGKTKEGVL			34	3531.96	150 mM NaCl + 2 mM CaCl2	500	20220130_aSN_WT_150 mM NaCl + 2 mM CaCl2_500ms_03	3	6.30356	7918520	1186.25
aSN_WT	4	38	FMKGLSKAKEGVVAAAEKTKQGVAEAAGKTKEGVL			34	3531.96	150 mM NaCl + 2 mM CaCl2	500	20220130_aSN_WT_150 mM NaCl + 2 mM CaCl2_500ms_03	4	6.30469	29862323	889.842
aSN_WT	4	38	FMKGLSKAKEGVVAAAEKTKQGVAEAAGKTKEGVL			34	3531.96	150 mM NaCl + 2 mM CaCl2	500	20220130_aSN_WT_150 mM NaCl + 2 mM CaCl2_500ms_03	5	6.30448	93036816	712.024
aSN_WT	4	38	FMKGLSKAKEGVVAAAEKTKQGVAEAAGKTKEGVL			34	3531.96	150 mM NaCl + 2 mM CaCl2	500	20220130_aSN_WT_150 mM NaCl + 2 mM CaCl2_500ms_03	6	6.30623	67778452	593.543
aSN_WT	4	38	FMKGLSKAKEGVVAAAEKTKQGVAEAAGKTKEGVL			34	3531.96	150 mM NaCl + 2 mM CaCl2	500	20220130_aSN_WT_150 mM NaCl + 2 mM CaCl2_500ms_03	7	6.3092	11052015	508.968
aSN_WT	4	38	FMKGLSKAKEGVVAAAEKTKQGVAEAAGKTKEGVL			34	3531.96	150 mM NaCl + 2 mM CaCl2	1000	20220130_aSN_WT_150 mM NaCl + 2 mM CaCl2_1000ms_01	3	6.2983	9062027	1186.7
aSN_WT	4	38	FMKGLSKAKEGVVAAAEKTKQGVAEAAGKTKEGVL			34	3531.96	150 mM NaCl + 2 mM CaCl2	1000	20220130_aSN_WT_150 mM NaCl + 2 mM CaCl2_1000ms_01	4	6.2995	33757145	890.146
aSN_WT	4	38	FMKGLSKAKEGVVAAAEKTKQGVAEAAGKTKEGVL			34	3531.96	150 mM NaCl + 2 mM CaCl2	1000	20220130_aSN_WT_150 mM NaCl + 2 mM CaCl2_1000ms_01	5	6.29946	99996341	712.293
aSN_WT	4	38	FMKGLSKAKEGVVAAAEKTKQGVAEAAGKTKEGVL			34	3531.96	150 mM NaCl + 2 mM CaCl2	1000	20220130_aSN_WT_150 mM NaCl + 2 mM CaCl2_1000ms_01	6	6.30093	72028128	593.766
aSN_WT	4	38	FMKGLSKAKEGVVAAAEKTKQGVAEAAGKTKEGVL			34	3531.96	150 mM NaCl + 2 mM CaCl2	1000	20220130_aSN_WT_150 mM NaCl + 2 mM CaCl2_1000ms_01	7	6.30281	12095089	509.156
aSN_WT	4	38	FMKGLSKAKEGVVAAAEKTKQGVAEAAGKTKEGVL			34	3531.96	150 mM NaCl + 2 mM CaCl2	1000	20220130_aSN_WT_150 mM NaCl + 2 mM CaCl2_1000ms_02	3	6.30471	8207798	1186.76
aSN_WT	4	38	FMKGLSKAKEGVVAAAEKTKQGVAEAAGKTKEGVL			34	3531.96	150 mM NaCl + 2 mM CaCl2	1000	20220130_aSN_WT_150 mM NaCl + 2 mM CaCl2_1000ms_02	4	6.30567	32022351	890.164
aSN_WT	4	38	FMKGLSKAKEGVVAAAEKTKQGVAEAAGKTKEGVL			34	3531.96	150 mM NaCl + 2 mM CaCl2	1000	20220130_aSN_WT_150 mM NaCl + 2 mM CaCl2_1000ms_02	5	6.30507	99397906	712.31
aSN_WT	4	38	FMKGLSKAKEGVVAAAEKTKQGVAEAAGKTKEGVL			34	3531.96	150 mM NaCl + 2 mM CaCl2	1000	20220130_aSN_WT_150 mM NaCl + 2 mM CaCl2_1000ms_02	6	6.30362	68642551	593.787
aSN_WT	4	38	FMKGLSKAKEGVVAAAEKTKQGVAEAAGKTKEGVL			34	3531.96	150 mM NaCl + 2 mM CaCl2	1000	20220130_aSN_WT_150 mM NaCl + 2 mM CaCl2_1000ms_02	7	6.29968	10700503	509.179
aSN_WT	4	38	FMKGLSKAKEGVVAAAEKTKQGVAEAAGKTKEGVL			34	3531.96	150 mM NaCl + 2 mM CaCl2	1000	20220130_aSN_WT_150 mM NaCl + 2 mM CaCl2_1000ms_03	3	6.29192	8675063	1186.69
aSN_WT	4	38	FMKGLSKAKEGVVAAAEKTKQGVAEAAGKTKEGVL			34	3531.96	150 mM NaCl + 2 mM CaCl2	1000	20220130_aSN_WT_150 mM NaCl + 2 mM CaCl2_1000ms_03	4	6.29386	32751364	890.138
aSN_WT	4	38	FMKGLSKAKEGVVAAAEKTKQGVAEAAGKTKEGVL			34	3531.96	150 mM NaCl + 2 mM CaCl2	1000	20220130_aSN_WT_150 mM NaCl + 2 mM CaCl2_1000ms_03	5	6.29399	100536364	712.283
aSN_WT	4	38	FMKGLSKAKEGVVAAAEKTKQGVAEAAGKTKEGVL			34	3531.96	150 mM NaCl + 2 mM CaCl2	1000	20220130_aSN_WT_150 mM NaCl + 2 mM CaCl2_1000ms_03	6	6.29403	72943952	593.755
aSN_WT	4	38	FMKGLSKAKEGVVAAAEKTKQGVAEAAGKTKEGVL			34	3531.96	150 mM NaCl + 2 mM CaCl2	1000	20220130_aSN_WT_150 mM NaCl + 2 mM CaCl2_1000ms_03	7	6.29385	11757582	509.147
aSN_WT	4	38	FMKGLSKAKEGVVAAAEKTKQGVAEAAGKTKEGVL			34	3531.96	150 mM NaCl + 2 mM CaCl2	10000	20220130_aSN_WT_150 mM NaCl + 2 mM CaCl2_10s_01	4	6.27184	30261855	890.398
aSN_WT	4	38	FMKGLSKAKEGVVAAAEKTKQGVAEAAGKTKEGVL			34	3531.96	150 mM NaCl + 2 mM CaCl2	10000	20220130_aSN_WT_150 mM NaCl + 2 mM CaCl2_10s_01	5	6.27193	92885314	712.507
aSN_WT	4	38	FMKGLSKAKEGVVAAAEKTKQGVAEAAGKTKEGVL			34	3531.96	150 mM NaCl + 2 mM CaCl2	10000	20220130_aSN_WT_150 mM NaCl + 2 mM CaCl2_10s_01	6	6.26679	67355288	593.927
aSN_WT	4	38	FMKGLSKAKEGVVAAAEKTKQGVAEAAGKTKEGVL			34	3531.96	150 mM NaCl + 2 mM CaCl2	10000	20220130_aSN_WT_150 mM NaCl + 2 mM CaCl2_10s_01	7	6.26482	10294087	509.289
aSN_WT	4	38	FMKGLSKAKEGVVAAAEKTKQGVAEAAGKTKEGVL			34	3531.96	150 mM NaCl + 2 mM CaCl2	10000	20220130_aSN_WT_150 mM NaCl + 2 mM CaCl2_10s_02	3	6.28768	7608945	1187.03
aSN_WT	4	38	FMKGLSKAKEGVVAAAEKTKQGVAEAAGKTKEGVL			34	3531.96	150 mM NaCl + 2 mM CaCl2	10000	20220130_aSN_WT_150 mM NaCl + 2 mM CaCl2_10s_02	4	6.29057	29186809	890.384
aSN_WT	4	38	FMKGLSKAKEGVVAAAEKTKQGVAEAAGKTKEGVL			34	3531.96	150 mM NaCl + 2 mM CaCl2	10000	20220130_aSN_WT_150 mM NaCl + 2 mM CaCl2_10s_02	5	6.29035	90579013	712.472
aSN_WT	4	38	FMKGLSKAKEGVVAAAEKTKQGVAEAAGKTKEGVL			34	3531.96	150 mM NaCl + 2 mM CaCl2	10000	20220130_aSN_WT_150 mM NaCl + 2 mM CaCl2_10s_02	6	6.29182	64787027	593.921
aSN_WT	4	38	FMKGLSKAKEGVVAAAEKTKQGVAEAAGKTKEGVL			34	3531.96	150 mM NaCl + 2 mM CaCl2	10000	20220130_aSN_WT_150 mM NaCl + 2 mM CaCl2_10s_02	7	6.28976	10321531	509.296
aSN_WT	4	38	FMKGLSKAKEGVVAAAEKTKQGVAEAAGKTKEGVL			34	3531.96	150 mM NaCl + 2 mM CaCl2	10000	20220130_aSN_WT_150 mM NaCl + 2 mM CaCl2_10s_03	4	6.28811	28253080	890.393
aSN_WT	4	38	FMKGLSKAKEGVVAAAEKTKQGVAEAAGKTKEGVL			34	3531.96	150 mM NaCl + 2 mM CaCl2	10000	20220130_aSN_WT_150 mM NaCl + 2 mM CaCl2_10s_03	5	6.28889	85078321	712.511
aSN_WT	4	38	FMKGLSKAKEGVVAAAEKTKQGVAEAAGKTKEGVL			34	3531.96	150 mM NaCl + 2 mM CaCl2	10000	20220130_aSN_WT_150 mM NaCl + 2 mM CaCl2_10s_03	6	6.29087	61405601	593.947
aSN_WT	4	38	FMKGLSKAKEGVVAAAEKTKQGVAEAAGKTKEGVL			34	3531.96	150 mM NaCl + 2 mM CaCl2	10000	20220130_aSN_WT_150 mM NaCl + 2 mM CaCl2_10s_03	7	6.29146	10242386	509.285
aSN_WT	4	38	FMKGLSKAKEGVVAAAEKTKQGVAEAAGKTKEGVL			34	3531.96	150 mM NaCl + 2 mM CaCl2	30000	20220130_aSN_WT_150 mM NaCl + 2 mM CaCl2_30s_01	3	6.3147	7241857	1187.03
aSN_WT	4	38	FMKGLSKAKEGVVAAAEKTKQGVAEAAGKTKEGVL			34	3531.96	150 mM NaCl + 2 mM CaCl2	30000	20220130_aSN_WT_150 mM NaCl + 2 mM CaCl2_30s_01	4	6.31476	27507693	890.392
aSN_WT	4	38	FMKGLSKAKEGVVAAAEKTKQGVAEAAGKTKEGVL			34	3531.96	150 mM NaCl + 2 mM CaCl2	30000	20220130_aSN_WT_150 mM NaCl + 2 mM CaCl2_30s_01	5	6.31486	86798022	712.505
aSN_WT	4	38	FMKGLSKAKEGVVAAAEKTKQGVAEAAGKTKEGVL			34	3531.96	150 mM NaCl + 2 mM CaCl2	30000	20220130_aSN_WT_150 mM NaCl + 2 mM CaCl2_30s_01	6	6.31377	60465658	593.945
aSN_WT	4	38	FMKGLSKAKEGVVAAAEKTKQGVAEAAGKTKEGVL			34	3531.96	150 mM NaCl + 2 mM CaCl2	30000	20220130_aSN_WT_150 mM NaCl + 2 mM CaCl2_30s_01	7	6.31417	9375748	509.307
aSN_WT	4	38	FMKGLSKAKEGVVAAAEKTKQGVAEAAGKTKEGVL			34	3531.96	150 mM NaCl + 2 mM CaCl2	30000	20220130_aSN_WT_150 mM NaCl + 2 mM CaCl2_30s_02	3	6.30765	7308415	1187.06
aSN_WT	4	38	FMKGLSKAKEGVVAAAEKTKQGVAEAAGKTKEGVL			34	3531.96	150 mM NaCl + 2 mM CaCl2	30000	20220130_aSN_WT_150 mM NaCl + 2 mM CaCl2_30s_02	4	6.30944	28202573	890.379
aSN_WT	4	38	FMKGLSKAKEGVVAAAEKTKQGVAEAAGKTKEGVL			34	3531.96	150 mM NaCl + 2 mM CaCl2	30000	20220130_aSN_WT_150 mM NaCl + 2 mM CaCl2_30s_02	5	6.3109	86621394	712.479
aSN_WT	4	38	FMKGLSKAKEGVVAAAEKTKQGVAEAAGKTKEGVL			34	3531.96	150 mM NaCl + 2 mM CaCl2	30000	20220130_aSN_WT_150 mM NaCl + 2 mM CaCl2_30s_02	6	6.30962	63632417	593.917
aSN_WT	4	38	FMKGLSKAKEGVVAAAEKTKQGVAEAAGKTKEGVL			34	3531.96	150 mM NaCl + 2 mM CaCl2	30000	20220130_aSN_WT_150 mM NaCl + 2 mM CaCl2_30s_02	7	6.30673	10419688	509.303
aSN_WT	4	38	FMKGLSKAKEGVVAAAEKTKQGVAEAAGKTKEGVL			34	3531.96	150 mM NaCl + 2 mM CaCl2	30000	20220130_aSN_WT_150 mM NaCl + 2 mM CaCl2_30s_03	3	6.29977	8341432	1187.05
aSN_WT	4	38	FMKGLSKAKEGVVAAAEKTKQGVAEAAGKTKEGVL			34	3531.96	150 mM NaCl + 2 mM CaCl2	30000	20220130_aSN_WT_150 mM NaCl + 2 mM CaCl2_30s_03	4	6.30096	31636945	890.392
aSN_WT	4	38	FMKGLSKAKEGVVAAAEKTKQGVAEAAGKTKEGVL			34	3531.96	150 mM NaCl + 2 mM CaCl2	30000	20220130_aSN_WT_150 mM NaCl + 2 mM CaCl2_30s_03	5	6.30069	97441829	712.483
aSN_WT	4	38	FMKGLSKAKEGVVAAAEKTKQGVAEAAGKTKEGVL			34	3531.96	150 mM NaCl + 2 mM CaCl2	30000	20220130_aSN_WT_150 mM NaCl + 2 mM CaCl2_30s_03	6	6.30316	72137762	593.92
aSN_WT	4	38	FMKGLSKAKEGVVAAAEKTKQGVAEAAGKTKEGVL			34	3531.96	150 mM NaCl + 2 mM CaCl2	30000	20220130_aSN_WT_150 mM NaCl + 2 mM CaCl2_30s_03	7	6.30477	11789815	509.309
aSN_WT	4	38	FMKGLSKAKEGVVAAAEKTKQGVAEAAGKTKEGVL			34	3531.96	150 mM NaCl + 2 mM CaCl2	300000	20220130_aSN_WT_150 mM NaCl + 2 mM CaCl2_300s_01	3	6.30289	7465127	1187.04
aSN_WT	4	38	FMKGLSKAKEGVVAAAEKTKQGVAEAAGKTKEGVL			34	3531.96	150 mM NaCl + 2 mM CaCl2	300000	20220130_aSN_WT_150 mM NaCl + 2 mM CaCl2_300s_01	4	6.3045	28481128	890.4
aSN_WT	4	38	FMKGLSKAKEGVVAAAEKTKQGVAEAAGKTKEGVL			34	3531.96	150 mM NaCl + 2 mM CaCl2	300000	20220130_aSN_WT_150 mM NaCl + 2 mM CaCl2_300s_01	5	6.30485	86637364	712.492
aSN_WT	4	38	FMKGLSKAKEGVVAAAEKTKQGVAEAAGKTKEGVL			34	3531.96	150 mM NaCl + 2 mM CaCl2	300000	20220130_aSN_WT_150 mM NaCl + 2 mM CaCl2_300s_01	6	6.30485	61865746	593.93
aSN_WT	4	38	FMKGLSKAKEGVVAAAEKTKQGVAEAAGKTKEGVL			34	3531.96	150 mM NaCl + 2 mM CaCl2	300000	20220130_aSN_WT_150 mM NaCl + 2 mM CaCl2_300s_01	7	6.30525	9746677	509.319
aSN_WT	4	38	FMKGLSKAKEGVVAAAEKTKQGVAEAAGKTKEGVL			34	3531.96	150 mM NaCl + 2 mM CaCl2	300000	20220130_aSN_WT_150 mM NaCl + 2 mM CaCl2_300s_02	3	6.29479	6307371	1187.06
aSN_WT	4	38	FMKGLSKAKEGVVAAAEKTKQGVAEAAGKTKEGVL			34	3531.96	150 mM NaCl + 2 mM CaCl2	300000	20220130_aSN_WT_150 mM NaCl + 2 mM CaCl2_300s_02	4	6.29068	22607658	890.447
aSN_WT	4	38	FMKGLSKAKEGVVAAAEKTKQGVAEAAGKTKEGVL			34	3531.96	150 mM NaCl + 2 mM CaCl2	300000	20220130_aSN_WT_150 mM NaCl + 2 mM CaCl2_300s_02	5	6.29334	70970509	712.529
aSN_WT	4	38	FMKGLSKAKEGVVAAAEKTKQGVAEAAGKTKEGVL			34	3531.96	150 mM NaCl + 2 mM CaCl2	300000	20220130_aSN_WT_150 mM NaCl + 2 mM CaCl2_300s_02	6	6.29099	52995948	593.972
aSN_WT	4	38	FMKGLSKAKEGVVAAAEKTKQGVAEAAGKTKEGVL			34	3531.96	150 mM NaCl + 2 mM CaCl2	300000	20220130_aSN_WT_150 mM NaCl + 2 mM CaCl2_300s_02	7	6.29009	9191106	509.307
aSN_WT	4	38	FMKGLSKAKEGVVAAAEKTKQGVAEAAGKTKEGVL			34	3531.96	150 mM NaCl + 2 mM CaCl2	300000	20220130_aSN_WT_150 mM NaCl + 2 mM CaCl2_300s_03	3	6.30714	5611155	1187.1
aSN_WT	4	38	FMKGLSKAKEGVVAAAEKTKQGVAEAAGKTKEGVL			34	3531.96	150 mM NaCl + 2 mM CaCl2	300000	20220130_aSN_WT_150 mM NaCl + 2 mM CaCl2_300s_03	4	6.30995	22079570	890.405
aSN_WT	4	38	FMKGLSKAKEGVVAAAEKTKQGVAEAAGKTKEGVL			34	3531.96	150 mM NaCl + 2 mM CaCl2	300000	20220130_aSN_WT_150 mM NaCl + 2 mM CaCl2_300s_03	5	6.3098	75291981	712.52
aSN_WT	4	38	FMKGLSKAKEGVVAAAEKTKQGVAEAAGKTKEGVL			34	3531.96	150 mM NaCl + 2 mM CaCl2	300000	20220130_aSN_WT_150 mM NaCl + 2 mM CaCl2_300s_03	6	6.30978	53366999	593.974
aSN_WT	4	38	FMKGLSKAKEGVVAAAEKTKQGVAEAAGKTKEGVL			34	3531.96	Tris_K	0	220121_aSN_mapping_high_0_01	3	6.19405	7182005	1178.7
aSN_WT	4	38	FMKGLSKAKEGVVAAAEKTKQGVAEAAGKTKEGVL			34	3531.96	Tris_K	0	220121_aSN_mapping_high_0_01	4	6.19559	53164782	884.267
aSN_WT	4	38	FMKGLSKAKEGVVAAAEKTKQGVAEAAGKTKEGVL			34	3531.96	Tris_K	0	220121_aSN_mapping_high_0_01	5	6.19594	112558876	707.614
aSN_WT	4	38	FMKGLSKAKEGVVAAAEKTKQGVAEAAGKTKEGVL			34	3531.96	Tris_K	0	220121_aSN_mapping_high_0_01	6	6.19529	60882049	589.856
aSN_WT	4	38	FMKGLSKAKEGVVAAAEKTKQGVAEAAGKTKEGVL			34	3531.96	Tris_K	0	220121_aSN_mapping_high_0_01	7	6.19665	7134607	505.732
aSN_WT	4	38	FMKGLSKAKEGVVAAAEKTKQGVAEAAGKTKEGVL			34	3531.96	Tris_K	0	220121_aSN_mapping_vhigh_0_01	3	6.18919	6665376	1178.7
aSN_WT	4	38	FMKGLSKAKEGVVAAAEKTKQGVAEAAGKTKEGVL			34	3531.96	Tris_K	0	220121_aSN_mapping_vhigh_0_01	4	6.18959	49266031	884.268
aSN_WT	4	38	FMKGLSKAKEGVVAAAEKTKQGVAEAAGKTKEGVL			34	3531.96	Tris_K	0	220121_aSN_mapping_vhigh_0_01	5	6.19042	104162361	707.614
aSN_WT	4	38	FMKGLSKAKEGVVAAAEKTKQGVAEAAGKTKEGVL			34	3531.96	Tris_K	0	220121_aSN_mapping_vhigh_0_01	6	6.18914	56308250	589.857
aSN_WT	4	38	FMKGLSKAKEGVVAAAEKTKQGVAEAAGKTKEGVL			34	3531.96	Tris_K	0	220121_aSN_mapping_vhigh_0_01	7	6.18993	6799448	505.731
aSN_WT	4	38	FMKGLSKAKEGVVAAAEKTKQGVAEAAGKTKEGVL			34	3531.96	Tris_K	0	220121_aSN_mapping_vhigh_0_02	3	6.17952	7339303	1178.71
aSN_WT	4	38	FMKGLSKAKEGVVAAAEKTKQGVAEAAGKTKEGVL			34	3531.96	Tris_K	0	220121_aSN_mapping_vhigh_0_02	4	6.17997	50207948	884.267
aSN_WT	4	38	FMKGLSKAKEGVVAAAEKTKQGVAEAAGKTKEGVL			34	3531.96	Tris_K	0	220121_aSN_mapping_vhigh_0_02	5	6.18056	99585777	707.614
aSN_WT	4	38	FMKGLSKAKEGVVAAAEKTKQGVAEAAGKTKEGVL			34	3531.96	Tris_K	0	220121_aSN_mapping_vhigh_0_02	6	6.17964	53454333	589.856
aSN_WT	4	38	FMKGLSKAKEGVVAAAEKTKQGVAEAAGKTKEGVL			34	3531.96	Tris_K	0	220121_aSN_mapping_vhigh_0_02	7	6.18024	6517662	505.735
aSN_WT	4	38	FMKGLSKAKEGVVAAAEKTKQGVAEAAGKTKEGVL			34	3531.96	Tris_K	50	20220131_aSN_WT_Tris_K_50ms_01	3	6.31849	8294912	1182.01
aSN_WT	4	38	FMKGLSKAKEGVVAAAEKTKQGVAEAAGKTKEGVL			34	3531.96	Tris_K	50	20220131_aSN_WT_Tris_K_50ms_01	4	6.3268	26828860	886.694
aSN_WT	4	38	FMKGLSKAKEGVVAAAEKTKQGVAEAAGKTKEGVL			34	3531.96	Tris_K	50	20220131_aSN_WT_Tris_K_50ms_01	5	6.32686	75278621	709.563
aSN_WT	4	38	FMKGLSKAKEGVVAAAEKTKQGVAEAAGKTKEGVL			34	3531.96	Tris_K	50	20220131_aSN_WT_Tris_K_50ms_01	6	6.32809	53115071	591.481
aSN_WT	4	38	FMKGLSKAKEGVVAAAEKTKQGVAEAAGKTKEGVL			34	3531.96	Tris_K	50	20220131_aSN_WT_Tris_K_50ms_01	7	6.32919	8916258	507.154
aSN_WT	4	38	FMKGLSKAKEGVVAAAEKTKQGVAEAAGKTKEGVL			34	3531.96	Tris_K	50	20220131_aSN_WT_Tris_K_50ms_02	3	6.31121	7452289	1182.01
aSN_WT	4	38	FMKGLSKAKEGVVAAAEKTKQGVAEAAGKTKEGVL			34	3531.96	Tris_K	50	20220131_aSN_WT_Tris_K_50ms_02	4	6.31585	24604808	886.683
aSN_WT	4	38	FMKGLSKAKEGVVAAAEKTKQGVAEAAGKTKEGVL			34	3531.96	Tris_K	50	20220131_aSN_WT_Tris_K_50ms_02	5	6.31594	68618959	709.547
aSN_WT	4	38	FMKGLSKAKEGVVAAAEKTKQGVAEAAGKTKEGVL			34	3531.96	Tris_K	50	20220131_aSN_WT_Tris_K_50ms_02	6	6.31377	49106033	591.466
aSN_WT	4	38	FMKGLSKAKEGVVAAAEKTKQGVAEAAGKTKEGVL			34	3531.96	Tris_K	50	20220131_aSN_WT_Tris_K_50ms_02	7	6.31495	7800061	507.158
aSN_WT	4	38	FMKGLSKAKEGVVAAAEKTKQGVAEAAGKTKEGVL			34	3531.96	Tris_K	50	20220131_aSN_WT_Tris_K_50ms_03	3	6.31573	7258331	1181.97
aSN_WT	4	38	FMKGLSKAKEGVVAAAEKTKQGVAEAAGKTKEGVL			34	3531.96	Tris_K	50	20220131_aSN_WT_Tris_K_50ms_03	4	6.31908	23517873	886.645
aSN_WT	4	38	FMKGLSKAKEGVVAAAEKTKQGVAEAAGKTKEGVL			34	3531.96	Tris_K	50	20220131_aSN_WT_Tris_K_50ms_03	5	6.31636	65429930	709.535
aSN_WT	4	38	FMKGLSKAKEGVVAAAEKTKQGVAEAAGKTKEGVL			34	3531.96	Tris_K	50	20220131_aSN_WT_Tris_K_50ms_03	6	6.31935	46746608	591.466
aSN_WT	4	38	FMKGLSKAKEGVVAAAEKTKQGVAEAAGKTKEGVL			34	3531.96	Tris_K	50	20220131_aSN_WT_Tris_K_50ms_03	7	6.31816	7784423	507.138
aSN_WT	4	38	FMKGLSKAKEGVVAAAEKTKQGVAEAAGKTKEGVL			34	3531.96	Tris_K	100	20220131_aSN_WT_Tris_K_100ms_01	4	6.27903	25841563	887.651
aSN_WT	4	38	FMKGLSKAKEGVVAAAEKTKQGVAEAAGKTKEGVL			34	3531.96	Tris_K	100	20220131_aSN_WT_Tris_K_100ms_01	5	6.27943	72244571	710.303
aSN_WT	4	38	FMKGLSKAKEGVVAAAEKTKQGVAEAAGKTKEGVL			34	3531.96	Tris_K	100	20220131_aSN_WT_Tris_K_100ms_01	6	6.28078	50845153	592.114
aSN_WT	4	38	FMKGLSKAKEGVVAAAEKTKQGVAEAAGKTKEGVL			34	3531.96	Tris_K	100	20220131_aSN_WT_Tris_K_100ms_02	3	6.29591	7082553	1183.28
aSN_WT	4	38	FMKGLSKAKEGVVAAAEKTKQGVAEAAGKTKEGVL			34	3531.96	Tris_K	100	20220131_aSN_WT_Tris_K_100ms_02	4	6.30135	22573360	887.637
aSN_WT	4	38	FMKGLSKAKEGVVAAAEKTKQGVAEAAGKTKEGVL			34	3531.96	Tris_K	100	20220131_aSN_WT_Tris_K_100ms_02	5	6.30174	63271581	710.282
aSN_WT	4	38	FMKGLSKAKEGVVAAAEKTKQGVAEAAGKTKEGVL			34	3531.96	Tris_K	100	20220131_aSN_WT_Tris_K_100ms_02	6	6.30138	44731816	592.088
aSN_WT	4	38	FMKGLSKAKEGVVAAAEKTKQGVAEAAGKTKEGVL			34	3531.96	Tris_K	100	20220131_aSN_WT_Tris_K_100ms_02	7	6.30165	7829204	507.706
aSN_WT	4	38	FMKGLSKAKEGVVAAAEKTKQGVAEAAGKTKEGVL			34	3531.96	Tris_K	100	20220131_aSN_WT_Tris_K_100ms_03	4	6.30865	22279005	887.633
aSN_WT	4	38	FMKGLSKAKEGVVAAAEKTKQGVAEAAGKTKEGVL			34	3531.96	Tris_K	100	20220131_aSN_WT_Tris_K_100ms_03	5	6.30833	63051139	710.307
aSN_WT	4	38	FMKGLSKAKEGVVAAAEKTKQGVAEAAGKTKEGVL			34	3531.96	Tris_K	100	20220131_aSN_WT_Tris_K_100ms_03	6	6.30908	45407974	592.105
aSN_WT	4	38	FMKGLSKAKEGVVAAAEKTKQGVAEAAGKTKEGVL			34	3531.96	Tris_K	100	20220131_aSN_WT_Tris_K_100ms_03	7	6.30847	7815743	507.707
aSN_WT	4	38	FMKGLSKAKEGVVAAAEKTKQGVAEAAGKTKEGVL			34	3531.96	Tris_K	250	20220131_aSN_WT_Tris_K_250ms_01	3	6.2674	7808399	1185.36
aSN_WT	4	38	FMKGLSKAKEGVVAAAEKTKQGVAEAAGKTKEGVL			34	3531.96	Tris_K	250	20220131_aSN_WT_Tris_K_250ms_01	4	6.27277	27037007	889.152
aSN_WT	4	38	FMKGLSKAKEGVVAAAEKTKQGVAEAAGKTKEGVL			34	3531.96	Tris_K	250	20220131_aSN_WT_Tris_K_250ms_01	5	6.27513	79039875	711.505
aSN_WT	4	38	FMKGLSKAKEGVVAAAEKTKQGVAEAAGKTKEGVL			34	3531.96	Tris_K	250	20220131_aSN_WT_Tris_K_250ms_01	6	6.27447	58179996	593.111
aSN_WT	4	38	FMKGLSKAKEGVVAAAEKTKQGVAEAAGKTKEGVL			34	3531.96	Tris_K	250	20220131_aSN_WT_Tris_K_250ms_02	3	6.27417	7019648	1185.32
aSN_WT	4	38	FMKGLSKAKEGVVAAAEKTKQGVAEAAGKTKEGVL			34	3531.96	Tris_K	250	20220131_aSN_WT_Tris_K_250ms_02	4	6.28204	24293476	889.118
aSN_WT	4	38	FMKGLSKAKEGVVAAAEKTKQGVAEAAGKTKEGVL			34	3531.96	Tris_K	250	20220131_aSN_WT_Tris_K_250ms_02	5	6.28218	68589657	711.48
aSN_WT	4	38	FMKGLSKAKEGVVAAAEKTKQGVAEAAGKTKEGVL			34	3531.96	Tris_K	250	20220131_aSN_WT_Tris_K_250ms_02	6	6.2827	49450447	593.085
aSN_WT	4	38	FMKGLSKAKEGVVAAAEKTKQGVAEAAGKTKEGVL			34	3531.96	Tris_K	250	20220131_aSN_WT_Tris_K_250ms_02	7	6.2834	8234434	508.574
aSN_WT	4	38	FMKGLSKAKEGVVAAAEKTKQGVAEAAGKTKEGVL			34	3531.96	Tris_K	250	20220131_aSN_WT_Tris_K_250ms_03	3	6.26736	6763115	1185.31
aSN_WT	4	38	FMKGLSKAKEGVVAAAEKTKQGVAEAAGKTKEGVL			34	3531.96	Tris_K	250	20220131_aSN_WT_Tris_K_250ms_03	4	6.27346	23758129	889.108
aSN_WT	4	38	FMKGLSKAKEGVVAAAEKTKQGVAEAAGKTKEGVL			34	3531.96	Tris_K	250	20220131_aSN_WT_Tris_K_250ms_03	5	6.27386	68899544	711.487
aSN_WT	4	38	FMKGLSKAKEGVVAAAEKTKQGVAEAAGKTKEGVL			34	3531.96	Tris_K	250	20220131_aSN_WT_Tris_K_250ms_03	6	6.27328	50100535	593.092
aSN_WT	4	38	FMKGLSKAKEGVVAAAEKTKQGVAEAAGKTKEGVL			34	3531.96	Tris_K	250	20220131_aSN_WT_Tris_K_250ms_03	7	6.27389	8589084	508.565
aSN_WT	4	38	FMKGLSKAKEGVVAAAEKTKQGVAEAAGKTKEGVL			34	3531.96	Tris_K	500	20220131_aSN_WT_Tris_K_500ms_01	3	6.24815	8970773	1186.51
aSN_WT	4	38	FMKGLSKAKEGVVAAAEKTKQGVAEAAGKTKEGVL			34	3531.96	Tris_K	500	20220131_aSN_WT_Tris_K_500ms_01	4	6.25494	32220361	890.003
aSN_WT	4	38	FMKGLSKAKEGVVAAAEKTKQGVAEAAGKTKEGVL			34	3531.96	Tris_K	500	20220131_aSN_WT_Tris_K_500ms_01	5	6.25571	96643733	712.17
aSN_WT	4	38	FMKGLSKAKEGVVAAAEKTKQGVAEAAGKTKEGVL			34	3531.96	Tris_K	500	20220131_aSN_WT_Tris_K_500ms_01	6	6.25657	69592173	593.672
aSN_WT	4	38	FMKGLSKAKEGVVAAAEKTKQGVAEAAGKTKEGVL			34	3531.96	Tris_K	500	20220131_aSN_WT_Tris_K_500ms_01	7	6.25931	11671426	509.083
aSN_WT	4	38	FMKGLSKAKEGVVAAAEKTKQGVAEAAGKTKEGVL			34	3531.96	Tris_K	500	20220131_aSN_WT_Tris_K_500ms_02	3	6.24449	7967945	1186.52
aSN_WT	4	38	FMKGLSKAKEGVVAAAEKTKQGVAEAAGKTKEGVL			34	3531.96	Tris_K	500	20220131_aSN_WT_Tris_K_500ms_02	4	6.24882	28752362	890.016
aSN_WT	4	38	FMKGLSKAKEGVVAAAEKTKQGVAEAAGKTKEGVL			34	3531.96	Tris_K	500	20220131_aSN_WT_Tris_K_500ms_02	5	6.24951	84478822	712.189
aSN_WT	4	38	FMKGLSKAKEGVVAAAEKTKQGVAEAAGKTKEGVL			34	3531.96	Tris_K	500	20220131_aSN_WT_Tris_K_500ms_02	6	6.25121	61108782	593.675
aSN_WT	4	38	FMKGLSKAKEGVVAAAEKTKQGVAEAAGKTKEGVL			34	3531.96	Tris_K	500	20220131_aSN_WT_Tris_K_500ms_02	7	6.25305	10544664	509.083
aSN_WT	4	38	FMKGLSKAKEGVVAAAEKTKQGVAEAAGKTKEGVL			34	3531.96	Tris_K	500	20220131_aSN_WT_Tris_K_500ms_03	3	6.24748	8020276	1186.55
aSN_WT	4	38	FMKGLSKAKEGVVAAAEKTKQGVAEAAGKTKEGVL			34	3531.96	Tris_K	500	20220131_aSN_WT_Tris_K_500ms_03	4	6.25388	28842470	890.047
aSN_WT	4	38	FMKGLSKAKEGVVAAAEKTKQGVAEAAGKTKEGVL			34	3531.96	Tris_K	500	20220131_aSN_WT_Tris_K_500ms_03	5	6.25529	85691982	712.233
aSN_WT	4	38	FMKGLSKAKEGVVAAAEKTKQGVAEAAGKTKEGVL			34	3531.96	Tris_K	500	20220131_aSN_WT_Tris_K_500ms_03	6	6.25594	64020955	593.706
aSN_WT	4	38	FMKGLSKAKEGVVAAAEKTKQGVAEAAGKTKEGVL			34	3531.96	Tris_K	500	20220131_aSN_WT_Tris_K_500ms_03	7	6.25634	11110797	509.096
aSN_WT	4	38	FMKGLSKAKEGVVAAAEKTKQGVAEAAGKTKEGVL			34	3531.96	Tris_K	1000	20220131_aSN_WT_Tris_K_1000ms_01	3	6.2411	10429372	1186.87
aSN_WT	4	38	FMKGLSKAKEGVVAAAEKTKQGVAEAAGKTKEGVL			34	3531.96	Tris_K	1000	20220131_aSN_WT_Tris_K_1000ms_01	4	6.24305	37862466	890.284
aSN_WT	4	38	FMKGLSKAKEGVVAAAEKTKQGVAEAAGKTKEGVL			34	3531.96	Tris_K	1000	20220131_aSN_WT_Tris_K_1000ms_01	5	6.24375	109672266	712.403
aSN_WT	4	38	FMKGLSKAKEGVVAAAEKTKQGVAEAAGKTKEGVL			34	3531.96	Tris_K	1000	20220131_aSN_WT_Tris_K_1000ms_01	6	6.24509	79761433	593.852
aSN_WT	4	38	FMKGLSKAKEGVVAAAEKTKQGVAEAAGKTKEGVL			34	3531.96	Tris_K	1000	20220131_aSN_WT_Tris_K_1000ms_01	7	6.24496	12997165	509.23
aSN_WT	4	38	FMKGLSKAKEGVVAAAEKTKQGVAEAAGKTKEGVL			34	3531.96	Tris_K	1000	20220131_aSN_WT_Tris_K_1000ms_02	3	6.23539	8764795	1186.84
aSN_WT	4	38	FMKGLSKAKEGVVAAAEKTKQGVAEAAGKTKEGVL			34	3531.96	Tris_K	1000	20220131_aSN_WT_Tris_K_1000ms_02	4	6.24184	31329397	890.274
aSN_WT	4	38	FMKGLSKAKEGVVAAAEKTKQGVAEAAGKTKEGVL			34	3531.96	Tris_K	1000	20220131_aSN_WT_Tris_K_1000ms_02	5	6.2431	95464150	712.377
aSN_WT	4	38	FMKGLSKAKEGVVAAAEKTKQGVAEAAGKTKEGVL			34	3531.96	Tris_K	1000	20220131_aSN_WT_Tris_K_1000ms_02	6	6.24423	69233941	593.827
aSN_WT	4	38	FMKGLSKAKEGVVAAAEKTKQGVAEAAGKTKEGVL			34	3531.96	Tris_K	1000	20220131_aSN_WT_Tris_K_1000ms_02	7	6.24196	11246000	509.213
aSN_WT	4	38	FMKGLSKAKEGVVAAAEKTKQGVAEAAGKTKEGVL			34	3531.96	Tris_K	1000	20220131_aSN_WT_Tris_K_1000ms_03	3	6.24817	8639617	1186.83
aSN_WT	4	38	FMKGLSKAKEGVVAAAEKTKQGVAEAAGKTKEGVL			34	3531.96	Tris_K	1000	20220131_aSN_WT_Tris_K_1000ms_03	4	6.25309	31029346	890.254
aSN_WT	4	38	FMKGLSKAKEGVVAAAEKTKQGVAEAAGKTKEGVL			34	3531.96	Tris_K	1000	20220131_aSN_WT_Tris_K_1000ms_03	5	6.25234	92521656	712.383
aSN_WT	4	38	FMKGLSKAKEGVVAAAEKTKQGVAEAAGKTKEGVL			34	3531.96	Tris_K	1000	20220131_aSN_WT_Tris_K_1000ms_03	6	6.25559	67791787	593.831
aSN_WT	4	38	FMKGLSKAKEGVVAAAEKTKQGVAEAAGKTKEGVL			34	3531.96	Tris_K	1000	20220131_aSN_WT_Tris_K_1000ms_03	7	6.25648	11478594	509.209
aSN_WT	4	38	FMKGLSKAKEGVVAAAEKTKQGVAEAAGKTKEGVL			34	3531.96	Tris_K	10000	20220131_aSN_WT_Tris_K_10s_01	3	6.23771	9465257	1187.09
aSN_WT	4	38	FMKGLSKAKEGVVAAAEKTKQGVAEAAGKTKEGVL			34	3531.96	Tris_K	10000	20220131_aSN_WT_Tris_K_10s_01	4	6.24703	33923102	890.432
aSN_WT	4	38	FMKGLSKAKEGVVAAAEKTKQGVAEAAGKTKEGVL			34	3531.96	Tris_K	10000	20220131_aSN_WT_Tris_K_10s_01	5	6.24705	101420417	712.523
aSN_WT	4	38	FMKGLSKAKEGVVAAAEKTKQGVAEAAGKTKEGVL			34	3531.96	Tris_K	10000	20220131_aSN_WT_Tris_K_10s_01	6	6.24816	76281990	593.939
aSN_WT	4	38	FMKGLSKAKEGVVAAAEKTKQGVAEAAGKTKEGVL			34	3531.96	Tris_K	10000	20220131_aSN_WT_Tris_K_10s_01	7	6.24761	12774628	509.325
aSN_WT	4	38	FMKGLSKAKEGVVAAAEKTKQGVAEAAGKTKEGVL			34	3531.96	Tris_K	10000	20220131_aSN_WT_Tris_K_10s_02	3	6.23788	7654723	1187.07
aSN_WT	4	38	FMKGLSKAKEGVVAAAEKTKQGVAEAAGKTKEGVL			34	3531.96	Tris_K	10000	20220131_aSN_WT_Tris_K_10s_02	4	6.24352	27993879	890.416
aSN_WT	4	38	FMKGLSKAKEGVVAAAEKTKQGVAEAAGKTKEGVL			34	3531.96	Tris_K	10000	20220131_aSN_WT_Tris_K_10s_02	5	6.24463	84047974	712.491
aSN_WT	4	38	FMKGLSKAKEGVVAAAEKTKQGVAEAAGKTKEGVL			34	3531.96	Tris_K	10000	20220131_aSN_WT_Tris_K_10s_02	6	6.24406	60936625	593.939
aSN_WT	4	38	FMKGLSKAKEGVVAAAEKTKQGVAEAAGKTKEGVL			34	3531.96	Tris_K	10000	20220131_aSN_WT_Tris_K_10s_02	7	6.24386	10385601	509.319
aSN_WT	4	38	FMKGLSKAKEGVVAAAEKTKQGVAEAAGKTKEGVL			34	3531.96	Tris_K	10000	20220131_aSN_WT_Tris_K_10s_03	3	6.2444	8479862	1187.03
aSN_WT	4	38	FMKGLSKAKEGVVAAAEKTKQGVAEAAGKTKEGVL			34	3531.96	Tris_K	10000	20220131_aSN_WT_Tris_K_10s_03	4	6.24874	30128235	890.394
aSN_WT	4	38	FMKGLSKAKEGVVAAAEKTKQGVAEAAGKTKEGVL			34	3531.96	Tris_K	10000	20220131_aSN_WT_Tris_K_10s_03	5	6.24822	88860522	712.494
aSN_WT	4	38	FMKGLSKAKEGVVAAAEKTKQGVAEAAGKTKEGVL			34	3531.96	Tris_K	10000	20220131_aSN_WT_Tris_K_10s_03	6	6.2492	64810049	593.934
aSN_WT	4	38	FMKGLSKAKEGVVAAAEKTKQGVAEAAGKTKEGVL			34	3531.96	Tris_K	10000	20220131_aSN_WT_Tris_K_10s_03	7	6.24934	11289452	509.303
aSN_WT	4	38	FMKGLSKAKEGVVAAAEKTKQGVAEAAGKTKEGVL			34	3531.96	Tris_K	30000	20220131_aSN_WT_Tris_K_30s_01	3	6.2302	9051699	1187.07
aSN_WT	4	38	FMKGLSKAKEGVVAAAEKTKQGVAEAAGKTKEGVL			34	3531.96	Tris_K	30000	20220131_aSN_WT_Tris_K_30s_01	4	6.235	33314991	890.429
aSN_WT	4	38	FMKGLSKAKEGVVAAAEKTKQGVAEAAGKTKEGVL			34	3531.96	Tris_K	30000	20220131_aSN_WT_Tris_K_30s_01	5	6.23594	99816369	712.5
aSN_WT	4	38	FMKGLSKAKEGVVAAAEKTKQGVAEAAGKTKEGVL			34	3531.96	Tris_K	30000	20220131_aSN_WT_Tris_K_30s_01	6	6.23511	73803609	593.932
aSN_WT	4	38	FMKGLSKAKEGVVAAAEKTKQGVAEAAGKTKEGVL			34	3531.96	Tris_K	30000	20220131_aSN_WT_Tris_K_30s_01	7	6.23568	12187220	509.325
aSN_WT	4	38	FMKGLSKAKEGVVAAAEKTKQGVAEAAGKTKEGVL			34	3531.96	Tris_K	30000	20220131_aSN_WT_Tris_K_30s_02	3	6.23302	8268401	1186.98
aSN_WT	4	38	FMKGLSKAKEGVVAAAEKTKQGVAEAAGKTKEGVL			34	3531.96	Tris_K	30000	20220131_aSN_WT_Tris_K_30s_02	4	6.23845	29369591	890.387
aSN_WT	4	38	FMKGLSKAKEGVVAAAEKTKQGVAEAAGKTKEGVL			34	3531.96	Tris_K	30000	20220131_aSN_WT_Tris_K_30s_02	5	6.23847	87004729	712.479
aSN_WT	4	38	FMKGLSKAKEGVVAAAEKTKQGVAEAAGKTKEGVL			34	3531.96	Tris_K	30000	20220131_aSN_WT_Tris_K_30s_02	6	6.239	62364085	593.911
aSN_WT	4	38	FMKGLSKAKEGVVAAAEKTKQGVAEAAGKTKEGVL			34	3531.96	Tris_K	30000	20220131_aSN_WT_Tris_K_30s_02	7	6.23877	10641858	509.28
aSN_WT	4	38	FMKGLSKAKEGVVAAAEKTKQGVAEAAGKTKEGVL			34	3531.96	Tris_K	30000	20220131_aSN_WT_Tris_K_30s_03	4	6.2536	28137194	890.423
aSN_WT	4	38	FMKGLSKAKEGVVAAAEKTKQGVAEAAGKTKEGVL			34	3531.96	Tris_K	30000	20220131_aSN_WT_Tris_K_30s_03	5	6.2543	82926310	712.531
aSN_WT	4	38	FMKGLSKAKEGVVAAAEKTKQGVAEAAGKTKEGVL			34	3531.96	Tris_K	30000	20220131_aSN_WT_Tris_K_30s_03	6	6.25474	62155385	593.957
aSN_WT	4	38	FMKGLSKAKEGVVAAAEKTKQGVAEAAGKTKEGVL			34	3531.96	Tris_K	30000	20220131_aSN_WT_Tris_K_30s_03	7	6.25691	10661599	509.319
aSN_WT	4	38	FMKGLSKAKEGVVAAAEKTKQGVAEAAGKTKEGVL			34	3531.96	Tris_K	300000	20220131_aSN_WT_Tris_K_300s_01	3	6.23775	8594595	1187.14
aSN_WT	4	38	FMKGLSKAKEGVVAAAEKTKQGVAEAAGKTKEGVL			34	3531.96	Tris_K	300000	20220131_aSN_WT_Tris_K_300s_01	4	6.24281	31802270	890.461
aSN_WT	4	38	FMKGLSKAKEGVVAAAEKTKQGVAEAAGKTKEGVL			34	3531.96	Tris_K	300000	20220131_aSN_WT_Tris_K_300s_01	5	6.24122	92119630	712.562
aSN_WT	4	38	FMKGLSKAKEGVVAAAEKTKQGVAEAAGKTKEGVL			34	3531.96	Tris_K	300000	20220131_aSN_WT_Tris_K_300s_01	6	6.24081	69422185	593.98
aSN_WT	4	38	FMKGLSKAKEGVVAAAEKTKQGVAEAAGKTKEGVL			34	3531.96	Tris_K	300000	20220131_aSN_WT_Tris_K_300s_01	7	6.23675	11246438	509.332
aSN_WT	4	38	FMKGLSKAKEGVVAAAEKTKQGVAEAAGKTKEGVL			34	3531.96	Tris_K	300000	20220131_aSN_WT_Tris_K_300s_02	3	6.24011	7555041	1187.04
aSN_WT	4	38	FMKGLSKAKEGVVAAAEKTKQGVAEAAGKTKEGVL			34	3531.96	Tris_K	300000	20220131_aSN_WT_Tris_K_300s_02	4	6.246	26838904	890.418
aSN_WT	4	38	FMKGLSKAKEGVVAAAEKTKQGVAEAAGKTKEGVL			34	3531.96	Tris_K	300000	20220131_aSN_WT_Tris_K_300s_02	5	6.24705	79624922	712.505
aSN_WT	4	38	FMKGLSKAKEGVVAAAEKTKQGVAEAAGKTKEGVL			34	3531.96	Tris_K	300000	20220131_aSN_WT_Tris_K_300s_02	6	6.24732	56945260	593.936
aSN_WT	4	38	FMKGLSKAKEGVVAAAEKTKQGVAEAAGKTKEGVL			34	3531.96	Tris_K	300000	20220131_aSN_WT_Tris_K_300s_02	7	6.24804	9597270	509.315
aSN_WT	4	38	FMKGLSKAKEGVVAAAEKTKQGVAEAAGKTKEGVL			34	3531.96	Tris_K	300000	20220131_aSN_WT_Tris_K_300s_03	3	6.25104	7321720	1187.08
aSN_WT	4	38	FMKGLSKAKEGVVAAAEKTKQGVAEAAGKTKEGVL			34	3531.96	Tris_K	300000	20220131_aSN_WT_Tris_K_300s_03	4	6.25679	26096262	890.453
aSN_WT	4	38	FMKGLSKAKEGVVAAAEKTKQGVAEAAGKTKEGVL			34	3531.96	Tris_K	300000	20220131_aSN_WT_Tris_K_300s_03	5	6.2577	77423277	712.538
aSN_WT	4	38	FMKGLSKAKEGVVAAAEKTKQGVAEAAGKTKEGVL			34	3531.96	Tris_K	300000	20220131_aSN_WT_Tris_K_300s_03	6	6.2544	56511947	593.978
aSN_WT	4	38	FMKGLSKAKEGVVAAAEKTKQGVAEAAGKTKEGVL			34	3531.96	Tris_K	300000	20220131_aSN_WT_Tris_K_300s_03	7	6.25467	9935938	509.323
aSN_WT	4	38	FMKGLSKAKEGVVAAAEKTKQGVAEAAGKTKEGVL			34	3531.96	150 mM NaCl	0	220121_aSN_mapping_high_0_01	3	6.19405	7182005	1178.7
aSN_WT	4	38	FMKGLSKAKEGVVAAAEKTKQGVAEAAGKTKEGVL			34	3531.96	150 mM NaCl	0	220121_aSN_mapping_high_0_01	4	6.19559	53164782	884.267
aSN_WT	4	38	FMKGLSKAKEGVVAAAEKTKQGVAEAAGKTKEGVL			34	3531.96	150 mM NaCl	0	220121_aSN_mapping_high_0_01	5	6.19594	112558876	707.614
aSN_WT	4	38	FMKGLSKAKEGVVAAAEKTKQGVAEAAGKTKEGVL			34	3531.96	150 mM NaCl	0	220121_aSN_mapping_vhigh_0_01	3	6.18919	6665376	1178.7
aSN_WT	4	38	FMKGLSKAKEGVVAAAEKTKQGVAEAAGKTKEGVL			34	3531.96	150 mM NaCl	0	220121_aSN_mapping_vhigh_0_01	4	6.18959	49266031	884.268
aSN_WT	4	38	FMKGLSKAKEGVVAAAEKTKQGVAEAAGKTKEGVL			34	3531.96	150 mM NaCl	0	220121_aSN_mapping_vhigh_0_01	5	6.19042	104162361	707.614
aSN_WT	4	38	FMKGLSKAKEGVVAAAEKTKQGVAEAAGKTKEGVL			34	3531.96	150 mM NaCl	0	220121_aSN_mapping_vhigh_0_02	3	6.17952	7339303	1178.71
aSN_WT	4	38	FMKGLSKAKEGVVAAAEKTKQGVAEAAGKTKEGVL			34	3531.96	150 mM NaCl	0	220121_aSN_mapping_vhigh_0_02	4	6.17997	50207948	884.267
aSN_WT	4	38	FMKGLSKAKEGVVAAAEKTKQGVAEAAGKTKEGVL			34	3531.96	150 mM NaCl	0	220121_aSN_mapping_vhigh_0_02	5	6.18056	99585777	707.614
aSN_WT	4	38	FMKGLSKAKEGVVAAAEKTKQGVAEAAGKTKEGVL			34	3531.96	150 mM NaCl	50	20220129_aSN_WT_150 mM NaCl_50ms_01	3	6.33351	8666763	1181.42
aSN_WT	4	38	FMKGLSKAKEGVVAAAEKTKQGVAEAAGKTKEGVL			34	3531.96	150 mM NaCl	50	20220129_aSN_WT_150 mM NaCl_50ms_01	4	6.33968	29266748	886.261
aSN_WT	4	38	FMKGLSKAKEGVVAAAEKTKQGVAEAAGKTKEGVL			34	3531.96	150 mM NaCl	50	20220129_aSN_WT_150 mM NaCl_50ms_01	5	6.34141	83099878	709.224
aSN_WT	4	38	FMKGLSKAKEGVVAAAEKTKQGVAEAAGKTKEGVL			34	3531.96	150 mM NaCl	50	20220129_aSN_WT_150 mM NaCl_50ms_02	3	6.33955	8154981	1181.42
aSN_WT	4	38	FMKGLSKAKEGVVAAAEKTKQGVAEAAGKTKEGVL			34	3531.96	150 mM NaCl	50	20220129_aSN_WT_150 mM NaCl_50ms_02	4	6.34471	27779358	886.254
aSN_WT	4	38	FMKGLSKAKEGVVAAAEKTKQGVAEAAGKTKEGVL			34	3531.96	150 mM NaCl	50	20220129_aSN_WT_150 mM NaCl_50ms_02	5	6.34389	79194419	709.23
aSN_WT	4	38	FMKGLSKAKEGVVAAAEKTKQGVAEAAGKTKEGVL			34	3531.96	150 mM NaCl	50	20220129_aSN_WT_150 mM NaCl_50ms_03	3	6.33542	8207651	1181.37
aSN_WT	4	38	FMKGLSKAKEGVVAAAEKTKQGVAEAAGKTKEGVL			34	3531.96	150 mM NaCl	50	20220129_aSN_WT_150 mM NaCl_50ms_03	4	6.3416	27661500	886.236
aSN_WT	4	38	FMKGLSKAKEGVVAAAEKTKQGVAEAAGKTKEGVL			34	3531.96	150 mM NaCl	50	20220129_aSN_WT_150 mM NaCl_50ms_03	5	6.34283	80910767	709.198
aSN_WT	4	38	FMKGLSKAKEGVVAAAEKTKQGVAEAAGKTKEGVL			34	3531.96	150 mM NaCl	100	20220129_aSN_WT_150 mM NaCl_100ms_01	3	6.30286	8075124	1182.63
aSN_WT	4	38	FMKGLSKAKEGVVAAAEKTKQGVAEAAGKTKEGVL			34	3531.96	150 mM NaCl	100	20220129_aSN_WT_150 mM NaCl_100ms_01	4	6.30684	26052227	887.125
aSN_WT	4	38	FMKGLSKAKEGVVAAAEKTKQGVAEAAGKTKEGVL			34	3531.96	150 mM NaCl	100	20220129_aSN_WT_150 mM NaCl_100ms_01	5	6.30633	72225624	709.906
aSN_WT	4	38	FMKGLSKAKEGVVAAAEKTKQGVAEAAGKTKEGVL			34	3531.96	150 mM NaCl	100	20220129_aSN_WT_150 mM NaCl_100ms_02	3	6.32043	7955394	1182.61
aSN_WT	4	38	FMKGLSKAKEGVVAAAEKTKQGVAEAAGKTKEGVL			34	3531.96	150 mM NaCl	100	20220129_aSN_WT_150 mM NaCl_100ms_02	4	6.32523	27291169	887.117
aSN_WT	4	38	FMKGLSKAKEGVVAAAEKTKQGVAEAAGKTKEGVL			34	3531.96	150 mM NaCl	100	20220129_aSN_WT_150 mM NaCl_100ms_02	5	6.32616	77637452	709.905
aSN_WT	4	38	FMKGLSKAKEGVVAAAEKTKQGVAEAAGKTKEGVL			34	3531.96	150 mM NaCl	100	20220129_aSN_WT_150 mM NaCl_100ms_03	3	6.32337	8023469	1182.54
aSN_WT	4	38	FMKGLSKAKEGVVAAAEKTKQGVAEAAGKTKEGVL			34	3531.96	150 mM NaCl	100	20220129_aSN_WT_150 mM NaCl_100ms_03	4	6.32758	27131546	887.082
aSN_WT	4	38	FMKGLSKAKEGVVAAAEKTKQGVAEAAGKTKEGVL			34	3531.96	150 mM NaCl	100	20220129_aSN_WT_150 mM NaCl_100ms_03	5	6.32793	77556908	709.861
aSN_WT	4	38	FMKGLSKAKEGVVAAAEKTKQGVAEAAGKTKEGVL			34	3531.96	150 mM NaCl	250	20220129_aSN_WT_150 mM NaCl_250ms_01	3	6.30416	8223936	1184.73
aSN_WT	4	38	FMKGLSKAKEGVVAAAEKTKQGVAEAAGKTKEGVL			34	3531.96	150 mM NaCl	250	20220129_aSN_WT_150 mM NaCl_250ms_01	4	6.30855	29686976	888.691
aSN_WT	4	38	FMKGLSKAKEGVVAAAEKTKQGVAEAAGKTKEGVL			34	3531.96	150 mM NaCl	250	20220129_aSN_WT_150 mM NaCl_250ms_01	5	6.3086	87903459	711.145
aSN_WT	4	38	FMKGLSKAKEGVVAAAEKTKQGVAEAAGKTKEGVL			34	3531.96	150 mM NaCl	250	20220129_aSN_WT_150 mM NaCl_250ms_02	3	6.30919	7613808	1184.71
aSN_WT	4	38	FMKGLSKAKEGVVAAAEKTKQGVAEAAGKTKEGVL			34	3531.96	150 mM NaCl	250	20220129_aSN_WT_150 mM NaCl_250ms_02	4	6.31342	27276497	888.671
aSN_WT	4	38	FMKGLSKAKEGVVAAAEKTKQGVAEAAGKTKEGVL			34	3531.96	150 mM NaCl	250	20220129_aSN_WT_150 mM NaCl_250ms_02	5	6.31393	81688390	711.118
aSN_WT	4	38	FMKGLSKAKEGVVAAAEKTKQGVAEAAGKTKEGVL			34	3531.96	150 mM NaCl	250	20220129_aSN_WT_150 mM NaCl_250ms_03	3	6.30463	7756086	1184.67
aSN_WT	4	38	FMKGLSKAKEGVVAAAEKTKQGVAEAAGKTKEGVL			34	3531.96	150 mM NaCl	250	20220129_aSN_WT_150 mM NaCl_250ms_03	4	6.30947	27891902	888.635
aSN_WT	4	38	FMKGLSKAKEGVVAAAEKTKQGVAEAAGKTKEGVL			34	3531.96	150 mM NaCl	250	20220129_aSN_WT_150 mM NaCl_250ms_03	5	6.31018	82402405	711.088
aSN_WT	4	38	FMKGLSKAKEGVVAAAEKTKQGVAEAAGKTKEGVL			34	3531.96	150 mM NaCl	500	20220129_aSN_WT_150 mM NaCl_500ms_01	3	6.2714	9617515	1186.18
aSN_WT	4	38	FMKGLSKAKEGVVAAAEKTKQGVAEAAGKTKEGVL			34	3531.96	150 mM NaCl	500	20220129_aSN_WT_150 mM NaCl_500ms_01	4	6.27203	36230065	889.756
aSN_WT	4	38	FMKGLSKAKEGVVAAAEKTKQGVAEAAGKTKEGVL			34	3531.96	150 mM NaCl	500	20220129_aSN_WT_150 mM NaCl_500ms_01	5	6.27204	110180207	711.984
aSN_WT	4	38	FMKGLSKAKEGVVAAAEKTKQGVAEAAGKTKEGVL			34	3531.96	150 mM NaCl	500	20220129_aSN_WT_150 mM NaCl_500ms_02	3	6.28366	8589047	1186.23
aSN_WT	4	38	FMKGLSKAKEGVVAAAEKTKQGVAEAAGKTKEGVL			34	3531.96	150 mM NaCl	500	20220129_aSN_WT_150 mM NaCl_500ms_02	4	6.28605	32687170	889.782
aSN_WT	4	38	FMKGLSKAKEGVVAAAEKTKQGVAEAAGKTKEGVL			34	3531.96	150 mM NaCl	500	20220129_aSN_WT_150 mM NaCl_500ms_02	5	6.28608	100617333	712.003
aSN_WT	4	38	FMKGLSKAKEGVVAAAEKTKQGVAEAAGKTKEGVL			34	3531.96	150 mM NaCl	500	20220129_aSN_WT_150 mM NaCl_500ms_03	3	6.27938	8466862	1186.16
aSN_WT	4	38	FMKGLSKAKEGVVAAAEKTKQGVAEAAGKTKEGVL			34	3531.96	150 mM NaCl	500	20220129_aSN_WT_150 mM NaCl_500ms_03	4	6.2812	32004694	889.756
aSN_WT	4	38	FMKGLSKAKEGVVAAAEKTKQGVAEAAGKTKEGVL			34	3531.96	150 mM NaCl	500	20220129_aSN_WT_150 mM NaCl_500ms_03	5	6.28208	97551386	711.987
aSN_WT	4	38	FMKGLSKAKEGVVAAAEKTKQGVAEAAGKTKEGVL			34	3531.96	150 mM NaCl	1000	20220129_aSN_WT_150 mM NaCl_1000ms_01	3	6.26502	10771883	1186.7
aSN_WT	4	38	FMKGLSKAKEGVVAAAEKTKQGVAEAAGKTKEGVL			34	3531.96	150 mM NaCl	1000	20220129_aSN_WT_150 mM NaCl_1000ms_01	4	6.26581	40248241	890.141
aSN_WT	4	38	FMKGLSKAKEGVVAAAEKTKQGVAEAAGKTKEGVL			34	3531.96	150 mM NaCl	1000	20220129_aSN_WT_150 mM NaCl_1000ms_01	5	6.26656	119715787	712.294
aSN_WT	4	38	FMKGLSKAKEGVVAAAEKTKQGVAEAAGKTKEGVL			34	3531.96	150 mM NaCl	1000	20220129_aSN_WT_150 mM NaCl_1000ms_02	3	6.27857	9622865	1186.68
aSN_WT	4	38	FMKGLSKAKEGVVAAAEKTKQGVAEAAGKTKEGVL			34	3531.96	150 mM NaCl	1000	20220129_aSN_WT_150 mM NaCl_1000ms_02	4	6.28076	36537679	890.131
aSN_WT	4	38	FMKGLSKAKEGVVAAAEKTKQGVAEAAGKTKEGVL			34	3531.96	150 mM NaCl	1000	20220129_aSN_WT_150 mM NaCl_1000ms_02	5	6.28121	110691335	712.281
aSN_WT	4	38	FMKGLSKAKEGVVAAAEKTKQGVAEAAGKTKEGVL			34	3531.96	150 mM NaCl	1000	20220129_aSN_WT_150 mM NaCl_1000ms_03	3	6.27501	9215378	1186.65
aSN_WT	4	38	FMKGLSKAKEGVVAAAEKTKQGVAEAAGKTKEGVL			34	3531.96	150 mM NaCl	1000	20220129_aSN_WT_150 mM NaCl_1000ms_03	4	6.27739	34470525	890.106
aSN_WT	4	38	FMKGLSKAKEGVVAAAEKTKQGVAEAAGKTKEGVL			34	3531.96	150 mM NaCl	1000	20220129_aSN_WT_150 mM NaCl_1000ms_03	5	6.27789	105311786	712.254
aSN_WT	4	38	FMKGLSKAKEGVVAAAEKTKQGVAEAAGKTKEGVL			34	3531.96	150 mM NaCl	10000	20220129_aSN_WT_150 mM NaCl_10s_01	3	6.26299	9433175	1186.96
aSN_WT	4	38	FMKGLSKAKEGVVAAAEKTKQGVAEAAGKTKEGVL			34	3531.96	150 mM NaCl	10000	20220129_aSN_WT_150 mM NaCl_10s_01	4	6.26532	36058850	890.329
aSN_WT	4	38	FMKGLSKAKEGVVAAAEKTKQGVAEAAGKTKEGVL			34	3531.96	150 mM NaCl	10000	20220129_aSN_WT_150 mM NaCl_10s_01	5	6.26489	108405992	712.43
aSN_WT	4	38	FMKGLSKAKEGVVAAAEKTKQGVAEAAGKTKEGVL			34	3531.96	150 mM NaCl	10000	20220129_aSN_WT_150 mM NaCl_10s_02	3	6.27237	9262903	1187.02
aSN_WT	4	38	FMKGLSKAKEGVVAAAEKTKQGVAEAAGKTKEGVL			34	3531.96	150 mM NaCl	10000	20220129_aSN_WT_150 mM NaCl_10s_02	4	6.27491	35260740	890.355
aSN_WT	4	38	FMKGLSKAKEGVVAAAEKTKQGVAEAAGKTKEGVL			34	3531.96	150 mM NaCl	10000	20220129_aSN_WT_150 mM NaCl_10s_02	5	6.27538	108035249	712.44
aSN_WT	4	38	FMKGLSKAKEGVVAAAEKTKQGVAEAAGKTKEGVL			34	3531.96	150 mM NaCl	10000	20220129_aSN_WT_150 mM NaCl_10s_03	3	6.27538	8442592	1186.96
aSN_WT	4	38	FMKGLSKAKEGVVAAAEKTKQGVAEAAGKTKEGVL			34	3531.96	150 mM NaCl	10000	20220129_aSN_WT_150 mM NaCl_10s_03	4	6.27681	32288133	890.324
aSN_WT	4	38	FMKGLSKAKEGVVAAAEKTKQGVAEAAGKTKEGVL			34	3531.96	150 mM NaCl	10000	20220129_aSN_WT_150 mM NaCl_10s_03	5	6.27647	97072181	712.439
aSN_WT	4	38	FMKGLSKAKEGVVAAAEKTKQGVAEAAGKTKEGVL			34	3531.96	150 mM NaCl	30000	20220129_aSN_WT_150 mM NaCl_30s_01	3	6.26359	9736389	1186.96
aSN_WT	4	38	FMKGLSKAKEGVVAAAEKTKQGVAEAAGKTKEGVL			34	3531.96	150 mM NaCl	30000	20220129_aSN_WT_150 mM NaCl_30s_01	4	6.26501	36948918	890.354
aSN_WT	4	38	FMKGLSKAKEGVVAAAEKTKQGVAEAAGKTKEGVL			34	3531.96	150 mM NaCl	30000	20220129_aSN_WT_150 mM NaCl_30s_01	5	6.26567	110943628	712.46
aSN_WT	4	38	FMKGLSKAKEGVVAAAEKTKQGVAEAAGKTKEGVL			34	3531.96	150 mM NaCl	30000	20220129_aSN_WT_150 mM NaCl_30s_02	3	6.27193	8749639	1186.96
aSN_WT	4	38	FMKGLSKAKEGVVAAAEKTKQGVAEAAGKTKEGVL			34	3531.96	150 mM NaCl	30000	20220129_aSN_WT_150 mM NaCl_30s_02	4	6.27217	33373091	890.344
aSN_WT	4	38	FMKGLSKAKEGVVAAAEKTKQGVAEAAGKTKEGVL			34	3531.96	150 mM NaCl	30000	20220129_aSN_WT_150 mM NaCl_30s_02	5	6.27359	102192974	712.444
aSN_WT	4	38	FMKGLSKAKEGVVAAAEKTKQGVAEAAGKTKEGVL			34	3531.96	150 mM NaCl	30000	20220129_aSN_WT_150 mM NaCl_30s_03	3	6.28133	8957013	1186.96
aSN_WT	4	38	FMKGLSKAKEGVVAAAEKTKQGVAEAAGKTKEGVL			34	3531.96	150 mM NaCl	30000	20220129_aSN_WT_150 mM NaCl_30s_03	4	6.28395	34198012	890.333
aSN_WT	4	38	FMKGLSKAKEGVVAAAEKTKQGVAEAAGKTKEGVL			34	3531.96	150 mM NaCl	30000	20220129_aSN_WT_150 mM NaCl_30s_03	5	6.28399	104558584	712.439
aSN_WT	4	38	FMKGLSKAKEGVVAAAEKTKQGVAEAAGKTKEGVL			34	3531.96	150 mM NaCl	300000	20220129_aSN_WT_150 mM NaCl_300s_01	3	6.28573	8651498	1187.03
aSN_WT	4	38	FMKGLSKAKEGVVAAAEKTKQGVAEAAGKTKEGVL			34	3531.96	150 mM NaCl	300000	20220129_aSN_WT_150 mM NaCl_300s_01	4	6.28738	32473586	890.394
aSN_WT	4	38	FMKGLSKAKEGVVAAAEKTKQGVAEAAGKTKEGVL			34	3531.96	150 mM NaCl	300000	20220129_aSN_WT_150 mM NaCl_300s_01	5	6.28658	97857561	712.487
aSN_WT	4	38	FMKGLSKAKEGVVAAAEKTKQGVAEAAGKTKEGVL			34	3531.96	150 mM NaCl	300000	20220129_aSN_WT_150 mM NaCl_300s_02	3	6.28055	8139148	1187.05
aSN_WT	4	38	FMKGLSKAKEGVVAAAEKTKQGVAEAAGKTKEGVL			34	3531.96	150 mM NaCl	300000	20220129_aSN_WT_150 mM NaCl_300s_02	4	6.28141	30888112	890.401
aSN_WT	4	38	FMKGLSKAKEGVVAAAEKTKQGVAEAAGKTKEGVL			34	3531.96	150 mM NaCl	300000	20220129_aSN_WT_150 mM NaCl_300s_02	5	6.28121	95031575	712.487
aSN_WT	4	38	FMKGLSKAKEGVVAAAEKTKQGVAEAAGKTKEGVL			34	3531.96	150 mM NaCl	300000	20220129_aSN_WT_150 mM NaCl_300s_03	3	6.27181	8047295	1186.99
aSN_WT	4	38	FMKGLSKAKEGVVAAAEKTKQGVAEAAGKTKEGVL			34	3531.96	150 mM NaCl	300000	20220129_aSN_WT_150 mM NaCl_300s_03	4	6.27363	30436031	890.357
aSN_WT	4	38	FMKGLSKAKEGVVAAAEKTKQGVAEAAGKTKEGVL			34	3531.96	150 mM NaCl	300000	20220129_aSN_WT_150 mM NaCl_300s_03	5	6.27464	91541247	712.465
aSN_WT	4	38	FMKGLSKAKEGVVAAAEKTKQGVAEAAGKTKEGVL			34	3531.96	No Salt	0	220121_aSN_mapping_high_0_01	3	6.19405	7182005	1178.7
aSN_WT	4	38	FMKGLSKAKEGVVAAAEKTKQGVAEAAGKTKEGVL			34	3531.96	No Salt	0	220121_aSN_mapping_high_0_01	4	6.19559	53164782	884.267
aSN_WT	4	38	FMKGLSKAKEGVVAAAEKTKQGVAEAAGKTKEGVL			34	3531.96	No Salt	0	220121_aSN_mapping_high_0_01	5	6.19594	112558876	707.614
aSN_WT	4	38	FMKGLSKAKEGVVAAAEKTKQGVAEAAGKTKEGVL			34	3531.96	No Salt	0	220121_aSN_mapping_vhigh_0_01	3	6.18919	6665376	1178.7
aSN_WT	4	38	FMKGLSKAKEGVVAAAEKTKQGVAEAAGKTKEGVL			34	3531.96	No Salt	0	220121_aSN_mapping_vhigh_0_01	4	6.18959	49266031	884.268
aSN_WT	4	38	FMKGLSKAKEGVVAAAEKTKQGVAEAAGKTKEGVL			34	3531.96	No Salt	0	220121_aSN_mapping_vhigh_0_01	5	6.19042	104162361	707.614
aSN_WT	4	38	FMKGLSKAKEGVVAAAEKTKQGVAEAAGKTKEGVL			34	3531.96	No Salt	0	220121_aSN_mapping_vhigh_0_02	3	6.17952	7339303	1178.71
aSN_WT	4	38	FMKGLSKAKEGVVAAAEKTKQGVAEAAGKTKEGVL			34	3531.96	No Salt	0	220121_aSN_mapping_vhigh_0_02	4	6.17997	50207948	884.267
aSN_WT	4	38	FMKGLSKAKEGVVAAAEKTKQGVAEAAGKTKEGVL			34	3531.96	No Salt	0	220121_aSN_mapping_vhigh_0_02	5	6.18056	99585777	707.614
aSN_WT	4	38	FMKGLSKAKEGVVAAAEKTKQGVAEAAGKTKEGVL			34	3531.96	No Salt	50	20220125_aSN_WT_No Salt_50ms_01	3	6.17861	11498963	1181
aSN_WT	4	38	FMKGLSKAKEGVVAAAEKTKQGVAEAAGKTKEGVL			34	3531.96	No Salt	50	20220125_aSN_WT_No Salt_50ms_01	4	6.18025	34231629	885.904
aSN_WT	4	38	FMKGLSKAKEGVVAAAEKTKQGVAEAAGKTKEGVL			34	3531.96	No Salt	50	20220125_aSN_WT_No Salt_50ms_01	5	6.18036	89469633	708.926
aSN_WT	4	38	FMKGLSKAKEGVVAAAEKTKQGVAEAAGKTKEGVL			34	3531.96	No Salt	50	20220125_aSN_WT_No Salt_50ms_02	3	6.1788	7276039	1181
aSN_WT	4	38	FMKGLSKAKEGVVAAAEKTKQGVAEAAGKTKEGVL			34	3531.96	No Salt	50	20220125_aSN_WT_No Salt_50ms_02	4	6.18932	22435572	885.919
aSN_WT	4	38	FMKGLSKAKEGVVAAAEKTKQGVAEAAGKTKEGVL			34	3531.96	No Salt	50	20220125_aSN_WT_No Salt_50ms_02	5	6.18841	59826064	708.936
aSN_WT	4	38	FMKGLSKAKEGVVAAAEKTKQGVAEAAGKTKEGVL			34	3531.96	No Salt	50	20220125_aSN_WT_No Salt_50ms_03	3	6.20042	5262280	1180.96
aSN_WT	4	38	FMKGLSKAKEGVVAAAEKTKQGVAEAAGKTKEGVL			34	3531.96	No Salt	50	20220125_aSN_WT_No Salt_50ms_03	4	6.20738	17378914	885.909
aSN_WT	4	38	FMKGLSKAKEGVVAAAEKTKQGVAEAAGKTKEGVL			34	3531.96	No Salt	50	20220125_aSN_WT_No Salt_50ms_03	5	6.20813	43842620	708.89
aSN_WT	4	38	FMKGLSKAKEGVVAAAEKTKQGVAEAAGKTKEGVL			34	3531.96	No Salt	100	20220125_aSN_WT_No Salt_100ms_02	3	6.17534	7435596	1182.21
aSN_WT	4	38	FMKGLSKAKEGVVAAAEKTKQGVAEAAGKTKEGVL			34	3531.96	No Salt	100	20220125_aSN_WT_No Salt_100ms_02	4	6.18347	23556868	886.776
aSN_WT	4	38	FMKGLSKAKEGVVAAAEKTKQGVAEAAGKTKEGVL			34	3531.96	No Salt	100	20220125_aSN_WT_No Salt_100ms_02	5	6.18213	63092029	709.592
aSN_WT	4	38	FMKGLSKAKEGVVAAAEKTKQGVAEAAGKTKEGVL			34	3531.96	No Salt	100	20220125_aSN_WT_No Salt_100ms_03	3	6.18466	4236916	1182.14
aSN_WT	4	38	FMKGLSKAKEGVVAAAEKTKQGVAEAAGKTKEGVL			34	3531.96	No Salt	100	20220125_aSN_WT_No Salt_100ms_03	4	6.20338	12621905	886.802
aSN_WT	4	38	FMKGLSKAKEGVVAAAEKTKQGVAEAAGKTKEGVL			34	3531.96	No Salt	100	20220125_aSN_WT_No Salt_100ms_03	5	6.20026	32098290	709.604
aSN_WT	4	38	FMKGLSKAKEGVVAAAEKTKQGVAEAAGKTKEGVL			34	3531.96	No Salt	100	20220125_aSN_WT_No Salt_100ms_01	3	6.16594	11786487	1182.16
aSN_WT	4	38	FMKGLSKAKEGVVAAAEKTKQGVAEAAGKTKEGVL			34	3531.96	No Salt	100	20220125_aSN_WT_No Salt_100ms_01	4	6.17114	35375605	886.763
aSN_WT	4	38	FMKGLSKAKEGVVAAAEKTKQGVAEAAGKTKEGVL			34	3531.96	No Salt	100	20220125_aSN_WT_No Salt_100ms_01	5	6.17176	89654840	709.585
aSN_WT	4	38	FMKGLSKAKEGVVAAAEKTKQGVAEAAGKTKEGVL			34	3531.96	No Salt	250	20220125_aSN_WT_No Salt_250ms_01	3	6.15916	6295056	1184.3
aSN_WT	4	38	FMKGLSKAKEGVVAAAEKTKQGVAEAAGKTKEGVL			34	3531.96	No Salt	250	20220125_aSN_WT_No Salt_250ms_01	4	6.16112	21527657	888.312
aSN_WT	4	38	FMKGLSKAKEGVVAAAEKTKQGVAEAAGKTKEGVL			34	3531.96	No Salt	250	20220125_aSN_WT_No Salt_250ms_01	5	6.16151	59492732	710.732
aSN_WT	4	38	FMKGLSKAKEGVVAAAEKTKQGVAEAAGKTKEGVL			34	3531.96	No Salt	250	20220125_aSN_WT_No Salt_250ms_02	3	6.15939	6810804	1184.24
aSN_WT	4	38	FMKGLSKAKEGVVAAAEKTKQGVAEAAGKTKEGVL			34	3531.96	No Salt	250	20220125_aSN_WT_No Salt_250ms_02	4	6.16296	21860689	888.299
aSN_WT	4	38	FMKGLSKAKEGVVAAAEKTKQGVAEAAGKTKEGVL			34	3531.96	No Salt	250	20220125_aSN_WT_No Salt_250ms_02	5	6.16317	61513195	710.777
aSN_WT	4	38	FMKGLSKAKEGVVAAAEKTKQGVAEAAGKTKEGVL			34	3531.96	No Salt	250	20220125_aSN_WT_No Salt_250ms_03	3	6.17104	5352354	1184.04
aSN_WT	4	38	FMKGLSKAKEGVVAAAEKTKQGVAEAAGKTKEGVL			34	3531.96	No Salt	250	20220125_aSN_WT_No Salt_250ms_03	4	6.16898	16162843	888.197
aSN_WT	4	38	FMKGLSKAKEGVVAAAEKTKQGVAEAAGKTKEGVL			34	3531.96	No Salt	250	20220125_aSN_WT_No Salt_250ms_03	5	6.16808	37820074	710.649
aSN_WT	4	38	FMKGLSKAKEGVVAAAEKTKQGVAEAAGKTKEGVL			34	3531.96	No Salt	500	20220125_aSN_WT_No Salt_500ms_01	3	6.1107	10422069	1185.95
aSN_WT	4	38	FMKGLSKAKEGVVAAAEKTKQGVAEAAGKTKEGVL			34	3531.96	No Salt	500	20220125_aSN_WT_No Salt_500ms_01	4	6.11235	34829442	889.606
aSN_WT	4	38	FMKGLSKAKEGVVAAAEKTKQGVAEAAGKTKEGVL			34	3531.96	No Salt	500	20220125_aSN_WT_No Salt_500ms_01	5	6.11301	96700952	711.828
aSN_WT	4	38	FMKGLSKAKEGVVAAAEKTKQGVAEAAGKTKEGVL			34	3531.96	No Salt	500	20220125_aSN_WT_No Salt_500ms_02	3	6.12635	7663844	1185.88
aSN_WT	4	38	FMKGLSKAKEGVVAAAEKTKQGVAEAAGKTKEGVL			34	3531.96	No Salt	500	20220125_aSN_WT_No Salt_500ms_02	4	6.13068	26325477	889.56
aSN_WT	4	38	FMKGLSKAKEGVVAAAEKTKQGVAEAAGKTKEGVL			34	3531.96	No Salt	500	20220125_aSN_WT_No Salt_500ms_02	5	6.12626	76698786	711.756
aSN_WT	4	38	FMKGLSKAKEGVVAAAEKTKQGVAEAAGKTKEGVL			34	3531.96	No Salt	500	20220125_aSN_WT_No Salt_500ms_03	3	6.1487	6381062	1185.6
aSN_WT	4	38	FMKGLSKAKEGVVAAAEKTKQGVAEAAGKTKEGVL			34	3531.96	No Salt	500	20220125_aSN_WT_No Salt_500ms_03	4	6.14721	19170688	889.409
aSN_WT	4	38	FMKGLSKAKEGVVAAAEKTKQGVAEAAGKTKEGVL			34	3531.96	No Salt	500	20220125_aSN_WT_No Salt_500ms_03	5	6.15182	47589617	711.543
aSN_WT	4	38	FMKGLSKAKEGVVAAAEKTKQGVAEAAGKTKEGVL			34	3531.96	No Salt	1000	20220125_aSN_WT_No Salt_1000ms_03	3	6.1116	10910920	1186.5
aSN_WT	4	38	FMKGLSKAKEGVVAAAEKTKQGVAEAAGKTKEGVL			34	3531.96	No Salt	1000	20220125_aSN_WT_No Salt_1000ms_03	4	6.11395	37692135	890.028
aSN_WT	4	38	FMKGLSKAKEGVVAAAEKTKQGVAEAAGKTKEGVL			34	3531.96	No Salt	1000	20220125_aSN_WT_No Salt_1000ms_03	5	6.11339	107322295	712.113
aSN_WT	4	38	FMKGLSKAKEGVVAAAEKTKQGVAEAAGKTKEGVL			34	3531.96	No Salt	1000	20220125_aSN_WT_No Salt_1000ms_04	3	6.11776	7431263	1186.58
aSN_WT	4	38	FMKGLSKAKEGVVAAAEKTKQGVAEAAGKTKEGVL			34	3531.96	No Salt	1000	20220125_aSN_WT_No Salt_1000ms_04	4	6.11993	25195693	890.045
aSN_WT	4	38	FMKGLSKAKEGVVAAAEKTKQGVAEAAGKTKEGVL			34	3531.96	No Salt	1000	20220125_aSN_WT_No Salt_1000ms_04	5	6.12127	70444545	712.161
aSN_WT	4	38	FMKGLSKAKEGVVAAAEKTKQGVAEAAGKTKEGVL			34	3531.96	No Salt	10000	20220125_aSN_WT_No Salt_10s_01	3	6.10541	16483031	1187.08
aSN_WT	4	38	FMKGLSKAKEGVVAAAEKTKQGVAEAAGKTKEGVL			34	3531.96	No Salt	10000	20220125_aSN_WT_No Salt_10s_01	4	6.10539	52534057	890.424
aSN_WT	4	38	FMKGLSKAKEGVVAAAEKTKQGVAEAAGKTKEGVL			34	3531.96	No Salt	10000	20220125_aSN_WT_No Salt_10s_01	5	6.10657	131140294	712.454
aSN_WT	4	38	FMKGLSKAKEGVVAAAEKTKQGVAEAAGKTKEGVL			34	3531.96	No Salt	10000	20220125_aSN_WT_No Salt_10s_02	3	6.11798	10069006	1187.05
aSN_WT	4	38	FMKGLSKAKEGVVAAAEKTKQGVAEAAGKTKEGVL			34	3531.96	No Salt	10000	20220125_aSN_WT_No Salt_10s_02	4	6.11826	34295633	890.399
aSN_WT	4	38	FMKGLSKAKEGVVAAAEKTKQGVAEAAGKTKEGVL			34	3531.96	No Salt	10000	20220125_aSN_WT_No Salt_10s_02	5	6.11867	95109297	712.407
aSN_WT	4	38	FMKGLSKAKEGVVAAAEKTKQGVAEAAGKTKEGVL			34	3531.96	No Salt	10000	20220125_aSN_WT_No Salt_10s_03	3	6.11819	7782245	1187.12
aSN_WT	4	38	FMKGLSKAKEGVVAAAEKTKQGVAEAAGKTKEGVL			34	3531.96	No Salt	10000	20220125_aSN_WT_No Salt_10s_03	4	6.11972	24125005	890.435
aSN_WT	4	38	FMKGLSKAKEGVVAAAEKTKQGVAEAAGKTKEGVL			34	3531.96	No Salt	10000	20220125_aSN_WT_No Salt_10s_03	5	6.11851	65074631	712.48
aSN_WT	4	38	FMKGLSKAKEGVVAAAEKTKQGVAEAAGKTKEGVL			34	3531.96	No Salt	30000	20220125_aSN_WT_No Salt_30s_01	3	6.10651	11758064	1187.08
aSN_WT	4	38	FMKGLSKAKEGVVAAAEKTKQGVAEAAGKTKEGVL			34	3531.96	No Salt	30000	20220125_aSN_WT_No Salt_30s_01	4	6.10427	40073534	890.4
aSN_WT	4	38	FMKGLSKAKEGVVAAAEKTKQGVAEAAGKTKEGVL			34	3531.96	No Salt	30000	20220125_aSN_WT_No Salt_30s_01	5	6.10566	112360529	712.385
aSN_WT	4	38	FMKGLSKAKEGVVAAAEKTKQGVAEAAGKTKEGVL			34	3531.96	No Salt	30000	20220125_aSN_WT_No Salt_30s_02	3	6.12729	6367775	1187.15
aSN_WT	4	38	FMKGLSKAKEGVVAAAEKTKQGVAEAAGKTKEGVL			34	3531.96	No Salt	30000	20220125_aSN_WT_No Salt_30s_02	4	6.12808	20345881	890.394
aSN_WT	4	38	FMKGLSKAKEGVVAAAEKTKQGVAEAAGKTKEGVL			34	3531.96	No Salt	30000	20220125_aSN_WT_No Salt_30s_02	5	6.12772	67375227	712.463
aSN_WT	4	38	FMKGLSKAKEGVVAAAEKTKQGVAEAAGKTKEGVL			34	3531.96	No Salt	30000	20220125_aSN_WT_No Salt_30s_03	3	6.13105	7534623	1186.81
aSN_WT	4	38	FMKGLSKAKEGVVAAAEKTKQGVAEAAGKTKEGVL			34	3531.96	No Salt	30000	20220125_aSN_WT_No Salt_30s_03	4	6.1337	22895492	890.241
aSN_WT	4	38	FMKGLSKAKEGVVAAAEKTKQGVAEAAGKTKEGVL			34	3531.96	No Salt	30000	20220125_aSN_WT_No Salt_30s_03	5	6.13675	57772885	712.161
aSN_WT	4	38	FMKGLSKAKEGVVAAAEKTKQGVAEAAGKTKEGVL			34	3531.96	No Salt	300000	20220125_aSN_WT_No Salt_300s_01	3	6.12985	12794844	1187.16
aSN_WT	4	38	FMKGLSKAKEGVVAAAEKTKQGVAEAAGKTKEGVL			34	3531.96	No Salt	300000	20220125_aSN_WT_No Salt_300s_01	4	6.13414	41422353	890.465
aSN_WT	4	38	FMKGLSKAKEGVVAAAEKTKQGVAEAAGKTKEGVL			34	3531.96	No Salt	300000	20220125_aSN_WT_No Salt_300s_01	5	6.13216	111595266	712.471
aSN_WT	4	38	FMKGLSKAKEGVVAAAEKTKQGVAEAAGKTKEGVL			34	3531.96	No Salt	300000	20220125_aSN_WT_No Salt_300s_02	3	6.11628	7430772	1187.21
aSN_WT	4	38	FMKGLSKAKEGVVAAAEKTKQGVAEAAGKTKEGVL			34	3531.96	No Salt	300000	20220125_aSN_WT_No Salt_300s_02	4	6.1192	26527472	890.508
aSN_WT	4	38	FMKGLSKAKEGVVAAAEKTKQGVAEAAGKTKEGVL			34	3531.96	No Salt	300000	20220125_aSN_WT_No Salt_300s_02	5	6.11939	74767123	712.547
aSN_WT	4	38	FMKGLSKAKEGVVAAAEKTKQGVAEAAGKTKEGVL			34	3531.96	No Salt	300000	20220125_aSN_WT_No Salt_300s_03	3	6.1458	6212393	1187.07
aSN_WT	4	38	FMKGLSKAKEGVVAAAEKTKQGVAEAAGKTKEGVL			34	3531.96	No Salt	300000	20220125_aSN_WT_No Salt_300s_03	4	6.13209	16899994	890.44
aSN_WT	4	38	FMKGLSKAKEGVVAAAEKTKQGVAEAAGKTKEGVL			34	3531.96	No Salt	300000	20220125_aSN_WT_No Salt_300s_03	5	6.13269	44384587	712.404
aSN_WT	5	17	MKGLSKAKEGVVA			12	1317.76	2 mM CaCl2	0	220121_aSN_mapping_high_0_01	2	4.19115	4479106	659.768
aSN_WT	5	17	MKGLSKAKEGVVA			12	1317.76	2 mM CaCl2	0	220121_aSN_mapping_high_0_01	3	4.19281	11128169	440.173
aSN_WT	5	17	MKGLSKAKEGVVA			12	1317.76	2 mM CaCl2	0	220121_aSN_mapping_vhigh_0_01	2	4.1797	4461989	659.776
aSN_WT	5	17	MKGLSKAKEGVVA			12	1317.76	2 mM CaCl2	0	220121_aSN_mapping_vhigh_0_01	3	4.18146	11136683	440.175
aSN_WT	5	17	MKGLSKAKEGVVA			12	1317.76	2 mM CaCl2	0	220121_aSN_mapping_vhigh_0_02	2	4.16991	4254291	659.765
aSN_WT	5	17	MKGLSKAKEGVVA			12	1317.76	2 mM CaCl2	0	220121_aSN_mapping_vhigh_0_02	3	4.17114	9713198	440.17
aSN_WT	5	17	MKGLSKAKEGVVA			12	1317.76	2 mM CaCl2	50	20220128_aSN_WT_2 mM CaCl2_50ms_01	2	4.16017	12334287	660.863
aSN_WT	5	17	MKGLSKAKEGVVA			12	1317.76	2 mM CaCl2	50	20220128_aSN_WT_2 mM CaCl2_50ms_01	3	4.16037	16268351	440.935
aSN_WT	5	17	MKGLSKAKEGVVA			12	1317.76	2 mM CaCl2	50	20220128_aSN_WT_2 mM CaCl2_50ms_02	2	4.16677	11493570	660.907
aSN_WT	5	17	MKGLSKAKEGVVA			12	1317.76	2 mM CaCl2	50	20220128_aSN_WT_2 mM CaCl2_50ms_02	3	4.16718	14934732	440.948
aSN_WT	5	17	MKGLSKAKEGVVA			12	1317.76	2 mM CaCl2	50	20220128_aSN_WT_2 mM CaCl2_50ms_03	2	4.16864	11402639	660.901
aSN_WT	5	17	MKGLSKAKEGVVA			12	1317.76	2 mM CaCl2	50	20220128_aSN_WT_2 mM CaCl2_50ms_03	3	4.16847	14817956	440.942
aSN_WT	5	17	MKGLSKAKEGVVA			12	1317.76	2 mM CaCl2	100	20220128_aSN_WT_2 mM CaCl2_100ms_01	2	4.15788	11258150	661.341
aSN_WT	5	17	MKGLSKAKEGVVA			12	1317.76	2 mM CaCl2	100	20220128_aSN_WT_2 mM CaCl2_100ms_01	3	4.15782	14778713	441.259
aSN_WT	5	17	MKGLSKAKEGVVA			12	1317.76	2 mM CaCl2	100	20220128_aSN_WT_2 mM CaCl2_100ms_02	2	4.16034	10973715	661.389
aSN_WT	5	17	MKGLSKAKEGVVA			12	1317.76	2 mM CaCl2	100	20220128_aSN_WT_2 mM CaCl2_100ms_02	3	4.16037	14469079	441.284
aSN_WT	5	17	MKGLSKAKEGVVA			12	1317.76	2 mM CaCl2	100	20220128_aSN_WT_2 mM CaCl2_100ms_03	2	4.17253	11247253	661.424
aSN_WT	5	17	MKGLSKAKEGVVA			12	1317.76	2 mM CaCl2	100	20220128_aSN_WT_2 mM CaCl2_100ms_03	3	4.17231	14830654	441.275
aSN_WT	5	17	MKGLSKAKEGVVA			12	1317.76	2 mM CaCl2	250	20220128_aSN_WT_2 mM CaCl2_250ms_01	2	4.15607	11780611	662.178
aSN_WT	5	17	MKGLSKAKEGVVA			12	1317.76	2 mM CaCl2	250	20220128_aSN_WT_2 mM CaCl2_250ms_01	3	4.15724	16259648	441.805
aSN_WT	5	17	MKGLSKAKEGVVA			12	1317.76	2 mM CaCl2	250	20220128_aSN_WT_2 mM CaCl2_250ms_02	2	4.15937	11893991	662.092
aSN_WT	5	17	MKGLSKAKEGVVA			12	1317.76	2 mM CaCl2	250	20220128_aSN_WT_2 mM CaCl2_250ms_02	3	4.16003	17701378	441.804
aSN_WT	5	17	MKGLSKAKEGVVA			12	1317.76	2 mM CaCl2	250	20220128_aSN_WT_2 mM CaCl2_250ms_03	2	4.16585	12460592	662.167
aSN_WT	5	17	MKGLSKAKEGVVA			12	1317.76	2 mM CaCl2	250	20220128_aSN_WT_2 mM CaCl2_250ms_03	3	4.16671	17724290	441.769
aSN_WT	5	17	MKGLSKAKEGVVA			12	1317.76	2 mM CaCl2	500	20220128_aSN_WT_2 mM CaCl2_500ms_01	2	4.14214	15857798	662.795
aSN_WT	5	17	MKGLSKAKEGVVA			12	1317.76	2 mM CaCl2	500	20220128_aSN_WT_2 mM CaCl2_500ms_01	3	4.1424	23555338	442.241
aSN_WT	5	17	MKGLSKAKEGVVA			12	1317.76	2 mM CaCl2	500	20220128_aSN_WT_2 mM CaCl2_500ms_02	2	4.15065	15461431	662.829
aSN_WT	5	17	MKGLSKAKEGVVA			12	1317.76	2 mM CaCl2	500	20220128_aSN_WT_2 mM CaCl2_500ms_02	3	4.1512	24087397	442.219
aSN_WT	5	17	MKGLSKAKEGVVA			12	1317.76	2 mM CaCl2	500	20220128_aSN_WT_2 mM CaCl2_500ms_03	2	4.15156	16232751	662.811
aSN_WT	5	17	MKGLSKAKEGVVA			12	1317.76	2 mM CaCl2	500	20220128_aSN_WT_2 mM CaCl2_500ms_03	3	4.15353	24732635	442.195
aSN_WT	5	17	MKGLSKAKEGVVA			12	1317.76	2 mM CaCl2	1000	20220128_aSN_WT_2 mM CaCl2_1000ms_01	2	4.14033	17803459	663.064
aSN_WT	5	17	MKGLSKAKEGVVA			12	1317.76	2 mM CaCl2	1000	20220128_aSN_WT_2 mM CaCl2_1000ms_01	3	4.14191	26664168	442.387
aSN_WT	5	17	MKGLSKAKEGVVA			12	1317.76	2 mM CaCl2	1000	20220128_aSN_WT_2 mM CaCl2_1000ms_02	2	4.14799	15297683	663.092
aSN_WT	5	17	MKGLSKAKEGVVA			12	1317.76	2 mM CaCl2	1000	20220128_aSN_WT_2 mM CaCl2_1000ms_02	3	4.14798	23471789	442.416
aSN_WT	5	17	MKGLSKAKEGVVA			12	1317.76	2 mM CaCl2	1000	20220128_aSN_WT_2 mM CaCl2_1000ms_03	2	4.15444	16313120	663.071
aSN_WT	5	17	MKGLSKAKEGVVA			12	1317.76	2 mM CaCl2	1000	20220128_aSN_WT_2 mM CaCl2_1000ms_03	3	4.15466	25355537	442.406
aSN_WT	5	17	MKGLSKAKEGVVA			12	1317.76	2 mM CaCl2	10000	20220128_aSN_WT_2 mM CaCl2_10s_01	2	4.13678	14811060	663.308
aSN_WT	5	17	MKGLSKAKEGVVA			12	1317.76	2 mM CaCl2	10000	20220128_aSN_WT_2 mM CaCl2_10s_01	3	4.13769	22889961	442.55
aSN_WT	5	17	MKGLSKAKEGVVA			12	1317.76	2 mM CaCl2	10000	20220128_aSN_WT_2 mM CaCl2_10s_02	2	4.14941	14763310	663.314
aSN_WT	5	17	MKGLSKAKEGVVA			12	1317.76	2 mM CaCl2	10000	20220128_aSN_WT_2 mM CaCl2_10s_02	3	4.15052	23261103	442.571
aSN_WT	5	17	MKGLSKAKEGVVA			12	1317.76	2 mM CaCl2	10000	20220128_aSN_WT_2 mM CaCl2_10s_03	2	4.1549	15190085	663.418
aSN_WT	5	17	MKGLSKAKEGVVA			12	1317.76	2 mM CaCl2	10000	20220128_aSN_WT_2 mM CaCl2_10s_03	3	4.15568	23379532	442.568
aSN_WT	5	17	MKGLSKAKEGVVA			12	1317.76	2 mM CaCl2	30000	20220128_aSN_WT_2 mM CaCl2_30s_01	2	4.14904	15235290	663.409
aSN_WT	5	17	MKGLSKAKEGVVA			12	1317.76	2 mM CaCl2	30000	20220128_aSN_WT_2 mM CaCl2_30s_01	3	4.14983	23362402	442.571
aSN_WT	5	17	MKGLSKAKEGVVA			12	1317.76	2 mM CaCl2	30000	20220128_aSN_WT_2 mM CaCl2_30s_02	2	4.14202	15725997	663.387
aSN_WT	5	17	MKGLSKAKEGVVA			12	1317.76	2 mM CaCl2	30000	20220128_aSN_WT_2 mM CaCl2_30s_02	3	4.14427	24567094	442.552
aSN_WT	5	17	MKGLSKAKEGVVA			12	1317.76	2 mM CaCl2	30000	20220128_aSN_WT_2 mM CaCl2_30s_03	2	4.15407	15557714	663.304
aSN_WT	5	17	MKGLSKAKEGVVA			12	1317.76	2 mM CaCl2	30000	20220128_aSN_WT_2 mM CaCl2_30s_03	3	4.15473	23885331	442.527
aSN_WT	5	17	MKGLSKAKEGVVA			12	1317.76	2 mM CaCl2	300000	20220128_aSN_WT_2 mM CaCl2_300s_01	2	4.14243	14370385	663.317
aSN_WT	5	17	MKGLSKAKEGVVA			12	1317.76	2 mM CaCl2	300000	20220128_aSN_WT_2 mM CaCl2_300s_01	3	4.14283	21381705	442.559
aSN_WT	5	17	MKGLSKAKEGVVA			12	1317.76	2 mM CaCl2	300000	20220128_aSN_WT_2 mM CaCl2_300s_02	2	4.14427	14415315	663.483
aSN_WT	5	17	MKGLSKAKEGVVA			12	1317.76	2 mM CaCl2	300000	20220128_aSN_WT_2 mM CaCl2_300s_02	3	4.1503	21295031	442.587
aSN_WT	5	17	MKGLSKAKEGVVA			12	1317.76	2 mM CaCl2	300000	20220128_aSN_WT_2 mM CaCl2_300s_03	2	4.15315	14666290	663.511
aSN_WT	5	17	MKGLSKAKEGVVA			12	1317.76	2 mM CaCl2	300000	20220128_aSN_WT_2 mM CaCl2_300s_03	3	4.15684	21995127	442.572
aSN_WT	5	17	MKGLSKAKEGVVA			12	1317.76	150 mM NaCl + 2 mM CaCl2	0	220121_aSN_mapping_high_0_01	2	4.19115	4479106	659.768
aSN_WT	5	17	MKGLSKAKEGVVA			12	1317.76	150 mM NaCl + 2 mM CaCl2	0	220121_aSN_mapping_high_0_01	3	4.19281	11128169	440.173
aSN_WT	5	17	MKGLSKAKEGVVA			12	1317.76	150 mM NaCl + 2 mM CaCl2	0	220121_aSN_mapping_vhigh_0_01	2	4.1797	4461989	659.776
aSN_WT	5	17	MKGLSKAKEGVVA			12	1317.76	150 mM NaCl + 2 mM CaCl2	0	220121_aSN_mapping_vhigh_0_01	3	4.18146	11136683	440.175
aSN_WT	5	17	MKGLSKAKEGVVA			12	1317.76	150 mM NaCl + 2 mM CaCl2	0	220121_aSN_mapping_vhigh_0_02	2	4.16991	4254291	659.765
aSN_WT	5	17	MKGLSKAKEGVVA			12	1317.76	150 mM NaCl + 2 mM CaCl2	0	220121_aSN_mapping_vhigh_0_02	3	4.17114	9713198	440.17
aSN_WT	5	17	MKGLSKAKEGVVA			12	1317.76	150 mM NaCl + 2 mM CaCl2	50	20220130_aSN_WT_150 mM NaCl + 2 mM CaCl2_50ms_01	2	4.23309	15118250	660.954
aSN_WT	5	17	MKGLSKAKEGVVA			12	1317.76	150 mM NaCl + 2 mM CaCl2	50	20220130_aSN_WT_150 mM NaCl + 2 mM CaCl2_50ms_01	3	4.23316	19166463	440.961
aSN_WT	5	17	MKGLSKAKEGVVA			12	1317.76	150 mM NaCl + 2 mM CaCl2	50	20220130_aSN_WT_150 mM NaCl + 2 mM CaCl2_50ms_02	2	4.22648	13744799	660.955
aSN_WT	5	17	MKGLSKAKEGVVA			12	1317.76	150 mM NaCl + 2 mM CaCl2	50	20220130_aSN_WT_150 mM NaCl + 2 mM CaCl2_50ms_02	3	4.22841	17869349	440.952
aSN_WT	5	17	MKGLSKAKEGVVA			12	1317.76	150 mM NaCl + 2 mM CaCl2	50	20220130_aSN_WT_150 mM NaCl + 2 mM CaCl2_50ms_03	2	4.22837	14436293	660.936
aSN_WT	5	17	MKGLSKAKEGVVA			12	1317.76	150 mM NaCl + 2 mM CaCl2	50	20220130_aSN_WT_150 mM NaCl + 2 mM CaCl2_50ms_03	3	4.22784	18159211	440.951
aSN_WT	5	17	MKGLSKAKEGVVA			12	1317.76	150 mM NaCl + 2 mM CaCl2	100	20220130_aSN_WT_150 mM NaCl + 2 mM CaCl2_100ms_01	2	4.22629	14342691	661.489
aSN_WT	5	17	MKGLSKAKEGVVA			12	1317.76	150 mM NaCl + 2 mM CaCl2	100	20220130_aSN_WT_150 mM NaCl + 2 mM CaCl2_100ms_01	3	4.22729	17908669	441.304
aSN_WT	5	17	MKGLSKAKEGVVA			12	1317.76	150 mM NaCl + 2 mM CaCl2	100	20220130_aSN_WT_150 mM NaCl + 2 mM CaCl2_100ms_02	2	4.21963	13883521	661.477
aSN_WT	5	17	MKGLSKAKEGVVA			12	1317.76	150 mM NaCl + 2 mM CaCl2	100	20220130_aSN_WT_150 mM NaCl + 2 mM CaCl2_100ms_02	3	4.22141	17677272	441.295
aSN_WT	5	17	MKGLSKAKEGVVA			12	1317.76	150 mM NaCl + 2 mM CaCl2	100	20220130_aSN_WT_150 mM NaCl + 2 mM CaCl2_100ms_03	2	4.22515	13846323	661.468
aSN_WT	5	17	MKGLSKAKEGVVA			12	1317.76	150 mM NaCl + 2 mM CaCl2	100	20220130_aSN_WT_150 mM NaCl + 2 mM CaCl2_100ms_03	3	4.22553	17716371	441.287
aSN_WT	5	17	MKGLSKAKEGVVA			12	1317.76	150 mM NaCl + 2 mM CaCl2	250	20220130_aSN_WT_150 mM NaCl + 2 mM CaCl2_250ms_01	2	4.20343	15106181	662.279
aSN_WT	5	17	MKGLSKAKEGVVA			12	1317.76	150 mM NaCl + 2 mM CaCl2	250	20220130_aSN_WT_150 mM NaCl + 2 mM CaCl2_250ms_01	3	4.20389	20915984	441.821
aSN_WT	5	17	MKGLSKAKEGVVA			12	1317.76	150 mM NaCl + 2 mM CaCl2	250	20220130_aSN_WT_150 mM NaCl + 2 mM CaCl2_250ms_02	2	4.21432	14282684	662.291
aSN_WT	5	17	MKGLSKAKEGVVA			12	1317.76	150 mM NaCl + 2 mM CaCl2	250	20220130_aSN_WT_150 mM NaCl + 2 mM CaCl2_250ms_02	3	4.21422	19875316	441.829
aSN_WT	5	17	MKGLSKAKEGVVA			12	1317.76	150 mM NaCl + 2 mM CaCl2	250	20220130_aSN_WT_150 mM NaCl + 2 mM CaCl2_250ms_03	2	4.2283	15269297	662.296
aSN_WT	5	17	MKGLSKAKEGVVA			12	1317.76	150 mM NaCl + 2 mM CaCl2	250	20220130_aSN_WT_150 mM NaCl + 2 mM CaCl2_250ms_03	3	4.23312	21178129	441.825
aSN_WT	5	17	MKGLSKAKEGVVA			12	1317.76	150 mM NaCl + 2 mM CaCl2	500	20220130_aSN_WT_150 mM NaCl + 2 mM CaCl2_500ms_01	2	4.21092	22271980	662.958
aSN_WT	5	17	MKGLSKAKEGVVA			12	1317.76	150 mM NaCl + 2 mM CaCl2	500	20220130_aSN_WT_150 mM NaCl + 2 mM CaCl2_500ms_01	3	4.21226	30402471	442.261
aSN_WT	5	17	MKGLSKAKEGVVA			12	1317.76	150 mM NaCl + 2 mM CaCl2	500	20220130_aSN_WT_150 mM NaCl + 2 mM CaCl2_500ms_02	2	4.20676	21165535	662.95
aSN_WT	5	17	MKGLSKAKEGVVA			12	1317.76	150 mM NaCl + 2 mM CaCl2	500	20220130_aSN_WT_150 mM NaCl + 2 mM CaCl2_500ms_02	3	4.2074	29066636	442.262
aSN_WT	5	17	MKGLSKAKEGVVA			12	1317.76	150 mM NaCl + 2 mM CaCl2	500	20220130_aSN_WT_150 mM NaCl + 2 mM CaCl2_500ms_03	2	4.20497	21171300	662.948
aSN_WT	5	17	MKGLSKAKEGVVA			12	1317.76	150 mM NaCl + 2 mM CaCl2	500	20220130_aSN_WT_150 mM NaCl + 2 mM CaCl2_500ms_03	3	4.20657	29572172	442.255
aSN_WT	5	17	MKGLSKAKEGVVA			12	1317.76	150 mM NaCl + 2 mM CaCl2	1000	20220130_aSN_WT_150 mM NaCl + 2 mM CaCl2_1000ms_01	2	4.19813	24370287	663.197
aSN_WT	5	17	MKGLSKAKEGVVA			12	1317.76	150 mM NaCl + 2 mM CaCl2	1000	20220130_aSN_WT_150 mM NaCl + 2 mM CaCl2_1000ms_01	3	4.19982	33809162	442.419
aSN_WT	5	17	MKGLSKAKEGVVA			12	1317.76	150 mM NaCl + 2 mM CaCl2	1000	20220130_aSN_WT_150 mM NaCl + 2 mM CaCl2_1000ms_02	2	4.19546	22062101	663.18
aSN_WT	5	17	MKGLSKAKEGVVA			12	1317.76	150 mM NaCl + 2 mM CaCl2	1000	20220130_aSN_WT_150 mM NaCl + 2 mM CaCl2_1000ms_02	3	4.1973	31246569	442.409
aSN_WT	5	17	MKGLSKAKEGVVA			12	1317.76	150 mM NaCl + 2 mM CaCl2	1000	20220130_aSN_WT_150 mM NaCl + 2 mM CaCl2_1000ms_03	2	4.19866	21953917	663.171
aSN_WT	5	17	MKGLSKAKEGVVA			12	1317.76	150 mM NaCl + 2 mM CaCl2	1000	20220130_aSN_WT_150 mM NaCl + 2 mM CaCl2_1000ms_03	3	4.19927	30380091	442.404
aSN_WT	5	17	MKGLSKAKEGVVA			12	1317.76	150 mM NaCl + 2 mM CaCl2	10000	20220130_aSN_WT_150 mM NaCl + 2 mM CaCl2_10s_01	2	4.19496	22695994	663.398
aSN_WT	5	17	MKGLSKAKEGVVA			12	1317.76	150 mM NaCl + 2 mM CaCl2	10000	20220130_aSN_WT_150 mM NaCl + 2 mM CaCl2_10s_01	3	4.19632	31663422	442.546
aSN_WT	5	17	MKGLSKAKEGVVA			12	1317.76	150 mM NaCl + 2 mM CaCl2	10000	20220130_aSN_WT_150 mM NaCl + 2 mM CaCl2_10s_02	2	4.19813	21211412	663.41
aSN_WT	5	17	MKGLSKAKEGVVA			12	1317.76	150 mM NaCl + 2 mM CaCl2	10000	20220130_aSN_WT_150 mM NaCl + 2 mM CaCl2_10s_02	3	4.19968	30365048	442.55
aSN_WT	5	17	MKGLSKAKEGVVA			12	1317.76	150 mM NaCl + 2 mM CaCl2	10000	20220130_aSN_WT_150 mM NaCl + 2 mM CaCl2_10s_03	2	4.19078	20718233	663.402
aSN_WT	5	17	MKGLSKAKEGVVA			12	1317.76	150 mM NaCl + 2 mM CaCl2	10000	20220130_aSN_WT_150 mM NaCl + 2 mM CaCl2_10s_03	3	4.19073	29426281	442.542
aSN_WT	5	17	MKGLSKAKEGVVA			12	1317.76	150 mM NaCl + 2 mM CaCl2	30000	20220130_aSN_WT_150 mM NaCl + 2 mM CaCl2_30s_01	2	4.2012	21366188	663.403
aSN_WT	5	17	MKGLSKAKEGVVA			12	1317.76	150 mM NaCl + 2 mM CaCl2	30000	20220130_aSN_WT_150 mM NaCl + 2 mM CaCl2_30s_01	3	4.20203	30938614	442.548
aSN_WT	5	17	MKGLSKAKEGVVA			12	1317.76	150 mM NaCl + 2 mM CaCl2	30000	20220130_aSN_WT_150 mM NaCl + 2 mM CaCl2_30s_02	2	4.20686	20213993	663.405
aSN_WT	5	17	MKGLSKAKEGVVA			12	1317.76	150 mM NaCl + 2 mM CaCl2	30000	20220130_aSN_WT_150 mM NaCl + 2 mM CaCl2_30s_02	3	4.20783	29453257	442.561
aSN_WT	5	17	MKGLSKAKEGVVA			12	1317.76	150 mM NaCl + 2 mM CaCl2	30000	20220130_aSN_WT_150 mM NaCl + 2 mM CaCl2_30s_03	2	4.2095	20458324	663.403
aSN_WT	5	17	MKGLSKAKEGVVA			12	1317.76	150 mM NaCl + 2 mM CaCl2	30000	20220130_aSN_WT_150 mM NaCl + 2 mM CaCl2_30s_03	3	4.21054	29281435	442.551
aSN_WT	5	17	MKGLSKAKEGVVA			12	1317.76	150 mM NaCl + 2 mM CaCl2	300000	20220130_aSN_WT_150 mM NaCl + 2 mM CaCl2_300s_01	2	4.19736	21467951	663.382
aSN_WT	5	17	MKGLSKAKEGVVA			12	1317.76	150 mM NaCl + 2 mM CaCl2	300000	20220130_aSN_WT_150 mM NaCl + 2 mM CaCl2_300s_01	3	4.19768	29947043	442.546
aSN_WT	5	17	MKGLSKAKEGVVA			12	1317.76	150 mM NaCl + 2 mM CaCl2	300000	20220130_aSN_WT_150 mM NaCl + 2 mM CaCl2_300s_02	2	4.19363	20537379	663.391
aSN_WT	5	17	MKGLSKAKEGVVA			12	1317.76	150 mM NaCl + 2 mM CaCl2	300000	20220130_aSN_WT_150 mM NaCl + 2 mM CaCl2_300s_02	3	4.1941	28794917	442.543
aSN_WT	5	17	MKGLSKAKEGVVA			12	1317.76	150 mM NaCl + 2 mM CaCl2	300000	20220130_aSN_WT_150 mM NaCl + 2 mM CaCl2_300s_03	2	4.20424	21297736	663.397
aSN_WT	5	17	MKGLSKAKEGVVA			12	1317.76	150 mM NaCl + 2 mM CaCl2	300000	20220130_aSN_WT_150 mM NaCl + 2 mM CaCl2_300s_03	3	4.2054	29975275	442.544
aSN_WT	5	17	MKGLSKAKEGVVA			12	1317.76	Tris_K	0	220121_aSN_mapping_high_0_01	1	4.18065	47181	1318.46
aSN_WT	5	17	MKGLSKAKEGVVA			12	1317.76	Tris_K	0	220121_aSN_mapping_high_0_01	2	4.19115	4479106	659.768
aSN_WT	5	17	MKGLSKAKEGVVA			12	1317.76	Tris_K	0	220121_aSN_mapping_high_0_01	3	4.19281	11128169	440.173
aSN_WT	5	17	MKGLSKAKEGVVA			12	1317.76	Tris_K	0	220121_aSN_mapping_vhigh_0_01	1	4.16725	45661	1318.47
aSN_WT	5	17	MKGLSKAKEGVVA			12	1317.76	Tris_K	0	220121_aSN_mapping_vhigh_0_01	2	4.1797	4461989	659.776
aSN_WT	5	17	MKGLSKAKEGVVA			12	1317.76	Tris_K	0	220121_aSN_mapping_vhigh_0_01	3	4.18146	11136683	440.175
aSN_WT	5	17	MKGLSKAKEGVVA			12	1317.76	Tris_K	0	220121_aSN_mapping_vhigh_0_02	1	4.15912	42222	1318.43
aSN_WT	5	17	MKGLSKAKEGVVA			12	1317.76	Tris_K	0	220121_aSN_mapping_vhigh_0_02	2	4.16991	4254291	659.765
aSN_WT	5	17	MKGLSKAKEGVVA			12	1317.76	Tris_K	0	220121_aSN_mapping_vhigh_0_02	3	4.17114	9713198	440.17
aSN_WT	5	17	MKGLSKAKEGVVA			12	1317.76	Tris_K	50	20220131_aSN_WT_Tris_K_50ms_01	1	4.17172	209702	1321.38
aSN_WT	5	17	MKGLSKAKEGVVA			12	1317.76	Tris_K	50	20220131_aSN_WT_Tris_K_50ms_01	2	4.18015	14954573	661.167
aSN_WT	5	17	MKGLSKAKEGVVA			12	1317.76	Tris_K	50	20220131_aSN_WT_Tris_K_50ms_01	3	4.18125	18264520	441.094
aSN_WT	5	17	MKGLSKAKEGVVA			12	1317.76	Tris_K	50	20220131_aSN_WT_Tris_K_50ms_02	1	4.15837	189049	1321.4
aSN_WT	5	17	MKGLSKAKEGVVA			12	1317.76	Tris_K	50	20220131_aSN_WT_Tris_K_50ms_02	2	4.17305	13943376	661.152
aSN_WT	5	17	MKGLSKAKEGVVA			12	1317.76	Tris_K	50	20220131_aSN_WT_Tris_K_50ms_02	3	4.17335	17077696	441.081
aSN_WT	5	17	MKGLSKAKEGVVA			12	1317.76	Tris_K	50	20220131_aSN_WT_Tris_K_50ms_03	1	4.16742	171914	1321.41
aSN_WT	5	17	MKGLSKAKEGVVA			12	1317.76	Tris_K	50	20220131_aSN_WT_Tris_K_50ms_03	2	4.17919	13012691	661.169
aSN_WT	5	17	MKGLSKAKEGVVA			12	1317.76	Tris_K	50	20220131_aSN_WT_Tris_K_50ms_03	3	4.17945	16024317	441.094
aSN_WT	5	17	MKGLSKAKEGVVA			12	1317.76	Tris_K	100	20220131_aSN_WT_Tris_K_100ms_01	1	4.1499	173974	1322.66
aSN_WT	5	17	MKGLSKAKEGVVA			12	1317.76	Tris_K	100	20220131_aSN_WT_Tris_K_100ms_01	2	4.16445	13507973	661.717
aSN_WT	5	17	MKGLSKAKEGVVA			12	1317.76	Tris_K	100	20220131_aSN_WT_Tris_K_100ms_01	3	4.16515	17064138	441.461
aSN_WT	5	17	MKGLSKAKEGVVA			12	1317.76	Tris_K	100	20220131_aSN_WT_Tris_K_100ms_02	1	4.15988	169310	1322.62
aSN_WT	5	17	MKGLSKAKEGVVA			12	1317.76	Tris_K	100	20220131_aSN_WT_Tris_K_100ms_02	2	4.17712	12473728	661.69
aSN_WT	5	17	MKGLSKAKEGVVA			12	1317.76	Tris_K	100	20220131_aSN_WT_Tris_K_100ms_02	3	4.17769	14982335	441.449
aSN_WT	5	17	MKGLSKAKEGVVA			12	1317.76	Tris_K	100	20220131_aSN_WT_Tris_K_100ms_03	1	4.16449	172403	1322.54
aSN_WT	5	17	MKGLSKAKEGVVA			12	1317.76	Tris_K	100	20220131_aSN_WT_Tris_K_100ms_03	2	4.17939	12798735	661.741
aSN_WT	5	17	MKGLSKAKEGVVA			12	1317.76	Tris_K	100	20220131_aSN_WT_Tris_K_100ms_03	3	4.18059	15695891	441.474
aSN_WT	5	17	MKGLSKAKEGVVA			12	1317.76	Tris_K	250	20220131_aSN_WT_Tris_K_250ms_01	1	4.17393	250872	1323.85
aSN_WT	5	17	MKGLSKAKEGVVA			12	1317.76	Tris_K	250	20220131_aSN_WT_Tris_K_250ms_01	2	4.16656	15662802	662.527
aSN_WT	5	17	MKGLSKAKEGVVA			12	1317.76	Tris_K	250	20220131_aSN_WT_Tris_K_250ms_01	3	4.16738	20390671	441.987
aSN_WT	5	17	MKGLSKAKEGVVA			12	1317.76	Tris_K	250	20220131_aSN_WT_Tris_K_250ms_02	1	4.16175	214821	1324.07
aSN_WT	5	17	MKGLSKAKEGVVA			12	1317.76	Tris_K	250	20220131_aSN_WT_Tris_K_250ms_02	2	4.16342	14346638	662.502
aSN_WT	5	17	MKGLSKAKEGVVA			12	1317.76	Tris_K	250	20220131_aSN_WT_Tris_K_250ms_02	3	4.16517	18112058	441.973
aSN_WT	5	17	MKGLSKAKEGVVA			12	1317.76	Tris_K	250	20220131_aSN_WT_Tris_K_250ms_03	1	4.17291	210432	1324.18
aSN_WT	5	17	MKGLSKAKEGVVA			12	1317.76	Tris_K	250	20220131_aSN_WT_Tris_K_250ms_03	2	4.17221	14076185	662.565
aSN_WT	5	17	MKGLSKAKEGVVA			12	1317.76	Tris_K	250	20220131_aSN_WT_Tris_K_250ms_03	3	4.17332	18141053	442.013
aSN_WT	5	17	MKGLSKAKEGVVA			12	1317.76	Tris_K	500	20220131_aSN_WT_Tris_K_500ms_01	1	4.14483	420880	1325.3
aSN_WT	5	17	MKGLSKAKEGVVA			12	1317.76	Tris_K	500	20220131_aSN_WT_Tris_K_500ms_01	2	4.14622	22191389	662.999
aSN_WT	5	17	MKGLSKAKEGVVA			12	1317.76	Tris_K	500	20220131_aSN_WT_Tris_K_500ms_01	3	4.14724	30604585	442.31
aSN_WT	5	17	MKGLSKAKEGVVA			12	1317.76	Tris_K	500	20220131_aSN_WT_Tris_K_500ms_02	1	4.16321	444226	1325.01
aSN_WT	5	17	MKGLSKAKEGVVA			12	1317.76	Tris_K	500	20220131_aSN_WT_Tris_K_500ms_02	2	4.14851	20553409	663.049
aSN_WT	5	17	MKGLSKAKEGVVA			12	1317.76	Tris_K	500	20220131_aSN_WT_Tris_K_500ms_02	3	4.15012	27722649	442.331
aSN_WT	5	17	MKGLSKAKEGVVA			12	1317.76	Tris_K	500	20220131_aSN_WT_Tris_K_500ms_03	1	4.16816	407321	1325
aSN_WT	5	17	MKGLSKAKEGVVA			12	1317.76	Tris_K	500	20220131_aSN_WT_Tris_K_500ms_03	2	4.15631	20270051	663.125
aSN_WT	5	17	MKGLSKAKEGVVA			12	1317.76	Tris_K	500	20220131_aSN_WT_Tris_K_500ms_03	3	4.15691	27272780	442.374
aSN_WT	5	17	MKGLSKAKEGVVA			12	1317.76	Tris_K	1000	20220131_aSN_WT_Tris_K_1000ms_01	1	4.14178	512969	1325.7
aSN_WT	5	17	MKGLSKAKEGVVA			12	1317.76	Tris_K	1000	20220131_aSN_WT_Tris_K_1000ms_01	2	4.14414	24154626	663.258
aSN_WT	5	17	MKGLSKAKEGVVA			12	1317.76	Tris_K	1000	20220131_aSN_WT_Tris_K_1000ms_01	3	4.14536	31400534	442.458
aSN_WT	5	17	MKGLSKAKEGVVA			12	1317.76	Tris_K	1000	20220131_aSN_WT_Tris_K_1000ms_02	1	4.16092	461350	1325.48
aSN_WT	5	17	MKGLSKAKEGVVA			12	1317.76	Tris_K	1000	20220131_aSN_WT_Tris_K_1000ms_02	2	4.14988	22144430	663.217
aSN_WT	5	17	MKGLSKAKEGVVA			12	1317.76	Tris_K	1000	20220131_aSN_WT_Tris_K_1000ms_02	3	4.15125	30587288	442.437
aSN_WT	5	17	MKGLSKAKEGVVA			12	1317.76	Tris_K	1000	20220131_aSN_WT_Tris_K_1000ms_03	1	4.16105	422116	1325.48
aSN_WT	5	17	MKGLSKAKEGVVA			12	1317.76	Tris_K	1000	20220131_aSN_WT_Tris_K_1000ms_03	2	4.15275	20466966	663.234
aSN_WT	5	17	MKGLSKAKEGVVA			12	1317.76	Tris_K	1000	20220131_aSN_WT_Tris_K_1000ms_03	3	4.15427	27331594	442.452
aSN_WT	5	17	MKGLSKAKEGVVA			12	1317.76	Tris_K	10000	20220131_aSN_WT_Tris_K_10s_01	1	4.14818	375855	1326.08
aSN_WT	5	17	MKGLSKAKEGVVA			12	1317.76	Tris_K	10000	20220131_aSN_WT_Tris_K_10s_01	2	4.15206	21334063	663.411
aSN_WT	5	17	MKGLSKAKEGVVA			12	1317.76	Tris_K	10000	20220131_aSN_WT_Tris_K_10s_01	3	4.15387	29037547	442.558
aSN_WT	5	17	MKGLSKAKEGVVA			12	1317.76	Tris_K	10000	20220131_aSN_WT_Tris_K_10s_02	1	4.13929	363670	1326
aSN_WT	5	17	MKGLSKAKEGVVA			12	1317.76	Tris_K	10000	20220131_aSN_WT_Tris_K_10s_02	2	4.14303	19468275	663.403
aSN_WT	5	17	MKGLSKAKEGVVA			12	1317.76	Tris_K	10000	20220131_aSN_WT_Tris_K_10s_02	3	4.14318	26008863	442.554
aSN_WT	5	17	MKGLSKAKEGVVA			12	1317.76	Tris_K	10000	20220131_aSN_WT_Tris_K_10s_03	1	4.14297	411270	1326.02
aSN_WT	5	17	MKGLSKAKEGVVA			12	1317.76	Tris_K	10000	20220131_aSN_WT_Tris_K_10s_03	2	4.1522	21189471	663.39
aSN_WT	5	17	MKGLSKAKEGVVA			12	1317.76	Tris_K	10000	20220131_aSN_WT_Tris_K_10s_03	3	4.15313	27824686	442.548
aSN_WT	5	17	MKGLSKAKEGVVA			12	1317.76	Tris_K	30000	20220131_aSN_WT_Tris_K_30s_01	1	4.16023	446207	1325.63
aSN_WT	5	17	MKGLSKAKEGVVA			12	1317.76	Tris_K	30000	20220131_aSN_WT_Tris_K_30s_01	2	4.14499	21358849	663.348
aSN_WT	5	17	MKGLSKAKEGVVA			12	1317.76	Tris_K	30000	20220131_aSN_WT_Tris_K_30s_01	3	4.1467	29087784	442.529
aSN_WT	5	17	MKGLSKAKEGVVA			12	1317.76	Tris_K	30000	20220131_aSN_WT_Tris_K_30s_02	1	4.15103	410206	1325.77
aSN_WT	5	17	MKGLSKAKEGVVA			12	1317.76	Tris_K	30000	20220131_aSN_WT_Tris_K_30s_02	2	4.13883	19626429	663.354
aSN_WT	5	17	MKGLSKAKEGVVA			12	1317.76	Tris_K	30000	20220131_aSN_WT_Tris_K_30s_02	3	4.13902	26769509	442.531
aSN_WT	5	17	MKGLSKAKEGVVA			12	1317.76	Tris_K	30000	20220131_aSN_WT_Tris_K_30s_03	1	4.17449	414783	1325.64
aSN_WT	5	17	MKGLSKAKEGVVA			12	1317.76	Tris_K	30000	20220131_aSN_WT_Tris_K_30s_03	2	4.15714	20008472	663.475
aSN_WT	5	17	MKGLSKAKEGVVA			12	1317.76	Tris_K	30000	20220131_aSN_WT_Tris_K_30s_03	3	4.15917	26626595	442.6
aSN_WT	5	17	MKGLSKAKEGVVA			12	1317.76	Tris_K	300000	20220131_aSN_WT_Tris_K_300s_01	1	4.14393	394351	1325.99
aSN_WT	5	17	MKGLSKAKEGVVA			12	1317.76	Tris_K	300000	20220131_aSN_WT_Tris_K_300s_01	2	4.13973	21044529	663.41
aSN_WT	5	17	MKGLSKAKEGVVA			12	1317.76	Tris_K	300000	20220131_aSN_WT_Tris_K_300s_01	3	4.14015	28297354	442.563
aSN_WT	5	17	MKGLSKAKEGVVA			12	1317.76	Tris_K	300000	20220131_aSN_WT_Tris_K_300s_02	1	4.15568	401452	1325.87
aSN_WT	5	17	MKGLSKAKEGVVA			12	1317.76	Tris_K	300000	20220131_aSN_WT_Tris_K_300s_02	2	4.15296	20539476	663.363
aSN_WT	5	17	MKGLSKAKEGVVA			12	1317.76	Tris_K	300000	20220131_aSN_WT_Tris_K_300s_02	3	4.1539	27141310	442.538
aSN_WT	5	17	MKGLSKAKEGVVA			12	1317.76	Tris_K	300000	20220131_aSN_WT_Tris_K_300s_03	1	4.14883	327596	1326.1
aSN_WT	5	17	MKGLSKAKEGVVA			12	1317.76	Tris_K	300000	20220131_aSN_WT_Tris_K_300s_03	2	4.15681	18880483	663.437
aSN_WT	5	17	MKGLSKAKEGVVA			12	1317.76	Tris_K	300000	20220131_aSN_WT_Tris_K_300s_03	3	4.1581	25565298	442.575
aSN_WT	5	17	MKGLSKAKEGVVA			12	1317.76	150 mM NaCl	0	220121_aSN_mapping_high_0_01	2	4.19115	4479106	659.768
aSN_WT	5	17	MKGLSKAKEGVVA			12	1317.76	150 mM NaCl	0	220121_aSN_mapping_high_0_01	3	4.19281	11128169	440.173
aSN_WT	5	17	MKGLSKAKEGVVA			12	1317.76	150 mM NaCl	0	220121_aSN_mapping_vhigh_0_01	2	4.1797	4461989	659.776
aSN_WT	5	17	MKGLSKAKEGVVA			12	1317.76	150 mM NaCl	0	220121_aSN_mapping_vhigh_0_01	3	4.18146	11136683	440.175
aSN_WT	5	17	MKGLSKAKEGVVA			12	1317.76	150 mM NaCl	0	220121_aSN_mapping_vhigh_0_02	2	4.16991	4254291	659.765
aSN_WT	5	17	MKGLSKAKEGVVA			12	1317.76	150 mM NaCl	0	220121_aSN_mapping_vhigh_0_02	3	4.17114	9713198	440.17
aSN_WT	5	17	MKGLSKAKEGVVA			12	1317.76	150 mM NaCl	50	20220129_aSN_WT_150 mM NaCl_50ms_01	2	4.19108	17109951	660.909
aSN_WT	5	17	MKGLSKAKEGVVA			12	1317.76	150 mM NaCl	50	20220129_aSN_WT_150 mM NaCl_50ms_01	3	4.19165	21457077	440.942
aSN_WT	5	17	MKGLSKAKEGVVA			12	1317.76	150 mM NaCl	50	20220129_aSN_WT_150 mM NaCl_50ms_02	2	4.20067	16395358	660.926
aSN_WT	5	17	MKGLSKAKEGVVA			12	1317.76	150 mM NaCl	50	20220129_aSN_WT_150 mM NaCl_50ms_02	3	4.20142	20802214	440.942
aSN_WT	5	17	MKGLSKAKEGVVA			12	1317.76	150 mM NaCl	50	20220129_aSN_WT_150 mM NaCl_50ms_03	2	4.19526	16386335	660.88
aSN_WT	5	17	MKGLSKAKEGVVA			12	1317.76	150 mM NaCl	50	20220129_aSN_WT_150 mM NaCl_50ms_03	3	4.19594	20529406	440.917
aSN_WT	5	17	MKGLSKAKEGVVA			12	1317.76	150 mM NaCl	100	20220129_aSN_WT_150 mM NaCl_100ms_01	2	4.18105	16392504	661.418
aSN_WT	5	17	MKGLSKAKEGVVA			12	1317.76	150 mM NaCl	100	20220129_aSN_WT_150 mM NaCl_100ms_01	3	4.18233	20965750	441.282
aSN_WT	5	17	MKGLSKAKEGVVA			12	1317.76	150 mM NaCl	100	20220129_aSN_WT_150 mM NaCl_100ms_02	2	4.19103	15204424	661.455
aSN_WT	5	17	MKGLSKAKEGVVA			12	1317.76	150 mM NaCl	100	20220129_aSN_WT_150 mM NaCl_100ms_02	3	4.1919	19034818	441.287
aSN_WT	5	17	MKGLSKAKEGVVA			12	1317.76	150 mM NaCl	100	20220129_aSN_WT_150 mM NaCl_100ms_03	2	4.18896	16156315	661.397
aSN_WT	5	17	MKGLSKAKEGVVA			12	1317.76	150 mM NaCl	100	20220129_aSN_WT_150 mM NaCl_100ms_03	3	4.18976	20237489	441.253
aSN_WT	5	17	MKGLSKAKEGVVA			12	1317.76	150 mM NaCl	250	20220129_aSN_WT_150 mM NaCl_250ms_01	2	4.18437	16675648	662.303
aSN_WT	5	17	MKGLSKAKEGVVA			12	1317.76	150 mM NaCl	250	20220129_aSN_WT_150 mM NaCl_250ms_01	3	4.18625	22134479	441.833
aSN_WT	5	17	MKGLSKAKEGVVA			12	1317.76	150 mM NaCl	250	20220129_aSN_WT_150 mM NaCl_250ms_02	2	4.18785	17919073	662.232
aSN_WT	5	17	MKGLSKAKEGVVA			12	1317.76	150 mM NaCl	250	20220129_aSN_WT_150 mM NaCl_250ms_02	3	4.18902	24018223	441.799
aSN_WT	5	17	MKGLSKAKEGVVA			12	1317.76	150 mM NaCl	250	20220129_aSN_WT_150 mM NaCl_250ms_03	2	4.18626	16890254	662.246
aSN_WT	5	17	MKGLSKAKEGVVA			12	1317.76	150 mM NaCl	250	20220129_aSN_WT_150 mM NaCl_250ms_03	3	4.18794	22648431	441.797
aSN_WT	5	17	MKGLSKAKEGVVA			12	1317.76	150 mM NaCl	500	20220129_aSN_WT_150 mM NaCl_500ms_01	2	4.16849	25518630	662.927
aSN_WT	5	17	MKGLSKAKEGVVA			12	1317.76	150 mM NaCl	500	20220129_aSN_WT_150 mM NaCl_500ms_01	3	4.16988	34130967	442.245
aSN_WT	5	17	MKGLSKAKEGVVA			12	1317.76	150 mM NaCl	500	20220129_aSN_WT_150 mM NaCl_500ms_02	2	4.17499	24986593	662.898
aSN_WT	5	17	MKGLSKAKEGVVA			12	1317.76	150 mM NaCl	500	20220129_aSN_WT_150 mM NaCl_500ms_02	3	4.17622	34913832	442.237
aSN_WT	5	17	MKGLSKAKEGVVA			12	1317.76	150 mM NaCl	500	20220129_aSN_WT_150 mM NaCl_500ms_03	2	4.1751	22653709	662.925
aSN_WT	5	17	MKGLSKAKEGVVA			12	1317.76	150 mM NaCl	500	20220129_aSN_WT_150 mM NaCl_500ms_03	3	4.1762	31875658	442.236
aSN_WT	5	17	MKGLSKAKEGVVA			12	1317.76	150 mM NaCl	1000	20220129_aSN_WT_150 mM NaCl_1000ms_01	2	4.16471	28424264	663.162
aSN_WT	5	17	MKGLSKAKEGVVA			12	1317.76	150 mM NaCl	1000	20220129_aSN_WT_150 mM NaCl_1000ms_01	3	4.16594	37269732	442.426
aSN_WT	5	17	MKGLSKAKEGVVA			12	1317.76	150 mM NaCl	1000	20220129_aSN_WT_150 mM NaCl_1000ms_02	2	4.18035	27237586	663.156
aSN_WT	5	17	MKGLSKAKEGVVA			12	1317.76	150 mM NaCl	1000	20220129_aSN_WT_150 mM NaCl_1000ms_02	3	4.18133	38140823	442.395
aSN_WT	5	17	MKGLSKAKEGVVA			12	1317.76	150 mM NaCl	1000	20220129_aSN_WT_150 mM NaCl_1000ms_03	2	4.17482	25548532	663.104
aSN_WT	5	17	MKGLSKAKEGVVA			12	1317.76	150 mM NaCl	1000	20220129_aSN_WT_150 mM NaCl_1000ms_03	3	4.17664	36312047	442.378
aSN_WT	5	17	MKGLSKAKEGVVA			12	1317.76	150 mM NaCl	10000	20220129_aSN_WT_150 mM NaCl_10s_01	2	4.16809	25705325	663.341
aSN_WT	5	17	MKGLSKAKEGVVA			12	1317.76	150 mM NaCl	10000	20220129_aSN_WT_150 mM NaCl_10s_01	3	4.16937	36119080	442.549
aSN_WT	5	17	MKGLSKAKEGVVA			12	1317.76	150 mM NaCl	10000	20220129_aSN_WT_150 mM NaCl_10s_02	2	4.17767	25867187	663.349
aSN_WT	5	17	MKGLSKAKEGVVA			12	1317.76	150 mM NaCl	10000	20220129_aSN_WT_150 mM NaCl_10s_02	3	4.17858	36389480	442.528
aSN_WT	5	17	MKGLSKAKEGVVA			12	1317.76	150 mM NaCl	10000	20220129_aSN_WT_150 mM NaCl_10s_03	2	4.17153	23182942	663.366
aSN_WT	5	17	MKGLSKAKEGVVA			12	1317.76	150 mM NaCl	10000	20220129_aSN_WT_150 mM NaCl_10s_03	3	4.17279	32425060	442.53
aSN_WT	5	17	MKGLSKAKEGVVA			12	1317.76	150 mM NaCl	30000	20220129_aSN_WT_150 mM NaCl_30s_01	2	4.17122	25142200	663.399
aSN_WT	5	17	MKGLSKAKEGVVA			12	1317.76	150 mM NaCl	30000	20220129_aSN_WT_150 mM NaCl_30s_01	3	4.17294	34027600	442.544
aSN_WT	5	17	MKGLSKAKEGVVA			12	1317.76	150 mM NaCl	30000	20220129_aSN_WT_150 mM NaCl_30s_02	2	4.17297	23541554	663.345
aSN_WT	5	17	MKGLSKAKEGVVA			12	1317.76	150 mM NaCl	30000	20220129_aSN_WT_150 mM NaCl_30s_02	3	4.17454	33074409	442.525
aSN_WT	5	17	MKGLSKAKEGVVA			12	1317.76	150 mM NaCl	30000	20220129_aSN_WT_150 mM NaCl_30s_03	2	4.18139	24103039	663.36
aSN_WT	5	17	MKGLSKAKEGVVA			12	1317.76	150 mM NaCl	30000	20220129_aSN_WT_150 mM NaCl_30s_03	3	4.1831	33690634	442.519
aSN_WT	5	17	MKGLSKAKEGVVA			12	1317.76	150 mM NaCl	300000	20220129_aSN_WT_150 mM NaCl_300s_01	2	4.18213	24671540	663.327
aSN_WT	5	17	MKGLSKAKEGVVA			12	1317.76	150 mM NaCl	300000	20220129_aSN_WT_150 mM NaCl_300s_01	3	4.1837	34253940	442.55
aSN_WT	5	17	MKGLSKAKEGVVA			12	1317.76	150 mM NaCl	300000	20220129_aSN_WT_150 mM NaCl_300s_02	2	4.17774	24370557	663.331
aSN_WT	5	17	MKGLSKAKEGVVA			12	1317.76	150 mM NaCl	300000	20220129_aSN_WT_150 mM NaCl_300s_02	3	4.17902	33497489	442.52
aSN_WT	5	17	MKGLSKAKEGVVA			12	1317.76	150 mM NaCl	300000	20220129_aSN_WT_150 mM NaCl_300s_03	2	4.17161	22026662	663.376
aSN_WT	5	17	MKGLSKAKEGVVA			12	1317.76	150 mM NaCl	300000	20220129_aSN_WT_150 mM NaCl_300s_03	3	4.17314	30013942	442.537
aSN_WT	5	17	MKGLSKAKEGVVA			12	1317.76	No Salt	0	220121_aSN_mapping_high_0_01	1	4.18065	47181	1318.46
aSN_WT	5	17	MKGLSKAKEGVVA			12	1317.76	No Salt	0	220121_aSN_mapping_high_0_01	2	4.19115	4479106	659.768
aSN_WT	5	17	MKGLSKAKEGVVA			12	1317.76	No Salt	0	220121_aSN_mapping_high_0_01	3	4.19281	11128169	440.173
aSN_WT	5	17	MKGLSKAKEGVVA			12	1317.76	No Salt	0	220121_aSN_mapping_vhigh_0_01	1	4.16725	45661	1318.47
aSN_WT	5	17	MKGLSKAKEGVVA			12	1317.76	No Salt	0	220121_aSN_mapping_vhigh_0_01	2	4.1797	4461989	659.776
aSN_WT	5	17	MKGLSKAKEGVVA			12	1317.76	No Salt	0	220121_aSN_mapping_vhigh_0_01	3	4.18146	11136683	440.175
aSN_WT	5	17	MKGLSKAKEGVVA			12	1317.76	No Salt	0	220121_aSN_mapping_vhigh_0_02	1	4.15912	42222	1318.43
aSN_WT	5	17	MKGLSKAKEGVVA			12	1317.76	No Salt	0	220121_aSN_mapping_vhigh_0_02	2	4.16991	4254291	659.765
aSN_WT	5	17	MKGLSKAKEGVVA			12	1317.76	No Salt	0	220121_aSN_mapping_vhigh_0_02	3	4.17114	9713198	440.17
aSN_WT	5	17	MKGLSKAKEGVVA			12	1317.76	No Salt	50	20220125_aSN_WT_No Salt_50ms_01	1	4.09161	145267	1320.79
aSN_WT	5	17	MKGLSKAKEGVVA			12	1317.76	No Salt	50	20220125_aSN_WT_No Salt_50ms_01	2	4.10025	9620018	660.808
aSN_WT	5	17	MKGLSKAKEGVVA			12	1317.76	No Salt	50	20220125_aSN_WT_No Salt_50ms_01	3	4.09672	9852029	440.854
aSN_WT	5	17	MKGLSKAKEGVVA			12	1317.76	No Salt	50	20220125_aSN_WT_No Salt_50ms_02	1	4.09234	92073	1320.62
aSN_WT	5	17	MKGLSKAKEGVVA			12	1317.76	No Salt	50	20220125_aSN_WT_No Salt_50ms_02	2	4.10213	6649502	660.691
aSN_WT	5	17	MKGLSKAKEGVVA			12	1317.76	No Salt	50	20220125_aSN_WT_No Salt_50ms_02	3	4.09851	6692128	440.862
aSN_WT	5	17	MKGLSKAKEGVVA			12	1317.76	No Salt	50	20220125_aSN_WT_No Salt_50ms_03	1	4.09738	62809	1320.58
aSN_WT	5	17	MKGLSKAKEGVVA			12	1317.76	No Salt	50	20220125_aSN_WT_No Salt_50ms_03	2	4.11105	4898701	660.688
aSN_WT	5	17	MKGLSKAKEGVVA			12	1317.76	No Salt	50	20220125_aSN_WT_No Salt_50ms_03	3	4.10691	5254354	440.877
aSN_WT	5	17	MKGLSKAKEGVVA			12	1317.76	No Salt	100	20220125_aSN_WT_No Salt_100ms_02	1	4.08435	89950	1321.74
aSN_WT	5	17	MKGLSKAKEGVVA			12	1317.76	No Salt	100	20220125_aSN_WT_No Salt_100ms_02	2	4.09729	6927339	661.216
aSN_WT	5	17	MKGLSKAKEGVVA			12	1317.76	No Salt	100	20220125_aSN_WT_No Salt_100ms_02	3	4.0888	6993442	441.182
aSN_WT	5	17	MKGLSKAKEGVVA			12	1317.76	No Salt	100	20220125_aSN_WT_No Salt_100ms_03	1	4.09276	48431	1321.34
aSN_WT	5	17	MKGLSKAKEGVVA			12	1317.76	No Salt	100	20220125_aSN_WT_No Salt_100ms_03	2	4.10485	4414723	661.053
aSN_WT	5	17	MKGLSKAKEGVVA			12	1317.76	No Salt	100	20220125_aSN_WT_No Salt_100ms_03	3	4.09967	4781028	441.187
aSN_WT	5	17	MKGLSKAKEGVVA			12	1317.76	No Salt	100	20220125_aSN_WT_No Salt_100ms_01	1	4.10392	153355	1322.47
aSN_WT	5	17	MKGLSKAKEGVVA			12	1317.76	No Salt	100	20220125_aSN_WT_No Salt_100ms_01	2	4.09945	9414865	661.261
aSN_WT	5	17	MKGLSKAKEGVVA			12	1317.76	No Salt	100	20220125_aSN_WT_No Salt_100ms_01	3	4.09567	9833367	441.173
aSN_WT	5	17	MKGLSKAKEGVVA			12	1317.76	No Salt	250	20220125_aSN_WT_No Salt_250ms_01	1	4.0923	103135	1323.31
aSN_WT	5	17	MKGLSKAKEGVVA			12	1317.76	No Salt	250	20220125_aSN_WT_No Salt_250ms_01	2	4.1028	7839168	661.959
aSN_WT	5	17	MKGLSKAKEGVVA			12	1317.76	No Salt	250	20220125_aSN_WT_No Salt_250ms_01	3	4.10004	8686435	441.68
aSN_WT	5	17	MKGLSKAKEGVVA			12	1317.76	No Salt	250	20220125_aSN_WT_No Salt_250ms_02	1	4.09293	88305	1323.42
aSN_WT	5	17	MKGLSKAKEGVVA			12	1317.76	No Salt	250	20220125_aSN_WT_No Salt_250ms_02	2	4.09912	6530348	661.947
aSN_WT	5	17	MKGLSKAKEGVVA			12	1317.76	No Salt	250	20220125_aSN_WT_No Salt_250ms_02	3	4.09299	7313211	441.707
aSN_WT	5	17	MKGLSKAKEGVVA			12	1317.76	No Salt	250	20220125_aSN_WT_No Salt_250ms_03	1	4.09253	63282	1323.61
aSN_WT	5	17	MKGLSKAKEGVVA			12	1317.76	No Salt	250	20220125_aSN_WT_No Salt_250ms_03	3	4.10072	5726662	441.699
aSN_WT	5	17	MKGLSKAKEGVVA			12	1317.76	No Salt	500	20220125_aSN_WT_No Salt_500ms_01	1	4.07152	176466	1324.95
aSN_WT	5	17	MKGLSKAKEGVVA			12	1317.76	No Salt	500	20220125_aSN_WT_No Salt_500ms_01	2	4.08287	10306401	662.673
aSN_WT	5	17	MKGLSKAKEGVVA			12	1317.76	No Salt	500	20220125_aSN_WT_No Salt_500ms_01	3	4.07649	12539122	442.099
aSN_WT	5	17	MKGLSKAKEGVVA			12	1317.76	No Salt	500	20220125_aSN_WT_No Salt_500ms_02	1	4.0801	132193	1324.8
aSN_WT	5	17	MKGLSKAKEGVVA			12	1317.76	No Salt	500	20220125_aSN_WT_No Salt_500ms_02	2	4.09441	7821269	662.479
aSN_WT	5	17	MKGLSKAKEGVVA			12	1317.76	No Salt	500	20220125_aSN_WT_No Salt_500ms_02	3	4.08509	9635688	442.114
aSN_WT	5	17	MKGLSKAKEGVVA			12	1317.76	No Salt	500	20220125_aSN_WT_No Salt_500ms_03	1	4.09036	110971	1324.52
aSN_WT	5	17	MKGLSKAKEGVVA			12	1317.76	No Salt	500	20220125_aSN_WT_No Salt_500ms_03	3	4.09308	7927870	442.198
aSN_WT	5	17	MKGLSKAKEGVVA			12	1317.76	No Salt	1000	20220125_aSN_WT_No Salt_1000ms_02	1	4.07283	344525	1325.43
aSN_WT	5	17	MKGLSKAKEGVVA			12	1317.76	No Salt	1000	20220125_aSN_WT_No Salt_1000ms_02	2	4.08588	15338310	663.02
aSN_WT	5	17	MKGLSKAKEGVVA			12	1317.76	No Salt	1000	20220125_aSN_WT_No Salt_1000ms_02	3	4.07939	18131318	442.283
aSN_WT	5	17	MKGLSKAKEGVVA			12	1317.76	No Salt	1000	20220125_aSN_WT_No Salt_1000ms_03	1	4.07659	172923	1325.53
aSN_WT	5	17	MKGLSKAKEGVVA			12	1317.76	No Salt	1000	20220125_aSN_WT_No Salt_1000ms_03	2	4.08736	9614236	662.875
aSN_WT	5	17	MKGLSKAKEGVVA			12	1317.76	No Salt	1000	20220125_aSN_WT_No Salt_1000ms_03	3	4.08013	11866296	442.257
aSN_WT	5	17	MKGLSKAKEGVVA			12	1317.76	No Salt	1000	20220125_aSN_WT_No Salt_1000ms_04	1	4.07649	112825	1325.63
aSN_WT	5	17	MKGLSKAKEGVVA			12	1317.76	No Salt	1000	20220125_aSN_WT_No Salt_1000ms_04	2	4.08438	7103547	662.836
aSN_WT	5	17	MKGLSKAKEGVVA			12	1317.76	No Salt	1000	20220125_aSN_WT_No Salt_1000ms_04	3	4.07985	8901192	442.323
aSN_WT	5	17	MKGLSKAKEGVVA			12	1317.76	No Salt	10000	20220125_aSN_WT_No Salt_10s_01	1	4.07059	266702	1326.14
aSN_WT	5	17	MKGLSKAKEGVVA			12	1317.76	No Salt	10000	20220125_aSN_WT_No Salt_10s_01	2	4.0899	13668115	663.251
aSN_WT	5	17	MKGLSKAKEGVVA			12	1317.76	No Salt	10000	20220125_aSN_WT_No Salt_10s_01	3	4.0811	15290244	442.485
aSN_WT	5	17	MKGLSKAKEGVVA			12	1317.76	No Salt	10000	20220125_aSN_WT_No Salt_10s_02	1	4.0859	144624	1326
aSN_WT	5	17	MKGLSKAKEGVVA			12	1317.76	No Salt	10000	20220125_aSN_WT_No Salt_10s_02	2	4.09597	8651274	663.095
aSN_WT	5	17	MKGLSKAKEGVVA			12	1317.76	No Salt	10000	20220125_aSN_WT_No Salt_10s_02	3	4.08818	10580525	442.46
aSN_WT	5	17	MKGLSKAKEGVVA			12	1317.76	No Salt	10000	20220125_aSN_WT_No Salt_10s_03	1	4.08611	116416	1326.21
aSN_WT	5	17	MKGLSKAKEGVVA			12	1317.76	No Salt	10000	20220125_aSN_WT_No Salt_10s_03	2	4.09048	6757004	663.028
aSN_WT	5	17	MKGLSKAKEGVVA			12	1317.76	No Salt	10000	20220125_aSN_WT_No Salt_10s_03	3	4.08478	8245489	442.532
aSN_WT	5	17	MKGLSKAKEGVVA			12	1317.76	No Salt	30000	20220125_aSN_WT_No Salt_30s_01	1	4.09224	179932	1326.11
aSN_WT	5	17	MKGLSKAKEGVVA			12	1317.76	No Salt	30000	20220125_aSN_WT_No Salt_30s_01	2	4.10033	10030413	663.139
aSN_WT	5	17	MKGLSKAKEGVVA			12	1317.76	No Salt	30000	20220125_aSN_WT_No Salt_30s_01	3	4.09539	11790436	442.449
aSN_WT	5	17	MKGLSKAKEGVVA			12	1317.76	No Salt	30000	20220125_aSN_WT_No Salt_30s_02	1	4.07221	102192	1325.92
aSN_WT	5	17	MKGLSKAKEGVVA			12	1317.76	No Salt	30000	20220125_aSN_WT_No Salt_30s_02	2	4.08477	6604847	663.26
aSN_WT	5	17	MKGLSKAKEGVVA			12	1317.76	No Salt	30000	20220125_aSN_WT_No Salt_30s_02	3	4.07616	8783008	442.499
aSN_WT	5	17	MKGLSKAKEGVVA			12	1317.76	No Salt	30000	20220125_aSN_WT_No Salt_30s_03	1	4.09348	123392	1325.82
aSN_WT	5	17	MKGLSKAKEGVVA			12	1317.76	No Salt	30000	20220125_aSN_WT_No Salt_30s_03	2	4.09326	33554	665.915
aSN_WT	5	17	MKGLSKAKEGVVA			12	1317.76	No Salt	30000	20220125_aSN_WT_No Salt_30s_03	3	4.095	8323440	442.468
aSN_WT	5	17	MKGLSKAKEGVVA			12	1317.76	No Salt	300000	20220125_aSN_WT_No Salt_300s_01	1	4.08031	194342	1326.23
aSN_WT	5	17	MKGLSKAKEGVVA			12	1317.76	No Salt	300000	20220125_aSN_WT_No Salt_300s_01	2	4.0968	11052958	663.172
aSN_WT	5	17	MKGLSKAKEGVVA			12	1317.76	No Salt	300000	20220125_aSN_WT_No Salt_300s_01	3	4.08762	12623814	442.45
aSN_WT	5	17	MKGLSKAKEGVVA			12	1317.76	No Salt	300000	20220125_aSN_WT_No Salt_300s_02	1	4.08122	118413	1326.26
aSN_WT	5	17	MKGLSKAKEGVVA			12	1317.76	No Salt	300000	20220125_aSN_WT_No Salt_300s_02	2	4.09286	7892448	663.166
aSN_WT	5	17	MKGLSKAKEGVVA			12	1317.76	No Salt	300000	20220125_aSN_WT_No Salt_300s_02	3	4.08426	9615607	442.489
aSN_WT	5	17	MKGLSKAKEGVVA			12	1317.76	No Salt	300000	20220125_aSN_WT_No Salt_300s_03	1	4.09581	88826	1325.89
aSN_WT	5	17	MKGLSKAKEGVVA			12	1317.76	No Salt	300000	20220125_aSN_WT_No Salt_300s_03	3	4.09175	7365796	442.531
aSN_WT	5	38	MKGLSKAKEGVVAAAEKTKQGVAEAAGKTKEGVL			33	3384.89	2 mM CaCl2	0	220121_aSN_mapping_high_0_01	3	5.84429	26415006	1129.63
aSN_WT	5	38	MKGLSKAKEGVVAAAEKTKQGVAEAAGKTKEGVL			33	3384.89	2 mM CaCl2	0	220121_aSN_mapping_high_0_01	4	5.84532	207235522	847.467
aSN_WT	5	38	MKGLSKAKEGVVAAAEKTKQGVAEAAGKTKEGVL			33	3384.89	2 mM CaCl2	0	220121_aSN_mapping_high_0_01	6	5.84537	112832745	565.315
aSN_WT	5	38	MKGLSKAKEGVVAAAEKTKQGVAEAAGKTKEGVL			33	3384.89	2 mM CaCl2	0	220121_aSN_mapping_vhigh_0_01	3	5.83673	25532034	1129.63
aSN_WT	5	38	MKGLSKAKEGVVAAAEKTKQGVAEAAGKTKEGVL			33	3384.89	2 mM CaCl2	0	220121_aSN_mapping_vhigh_0_01	4	5.83781	199809415	847.466
aSN_WT	5	38	MKGLSKAKEGVVAAAEKTKQGVAEAAGKTKEGVL			33	3384.89	2 mM CaCl2	0	220121_aSN_mapping_vhigh_0_01	6	5.83862	109044775	565.315
aSN_WT	5	38	MKGLSKAKEGVVAAAEKTKQGVAEAAGKTKEGVL			33	3384.89	2 mM CaCl2	0	220121_aSN_mapping_vhigh_0_02	3	5.82539	26536234	1129.63
aSN_WT	5	38	MKGLSKAKEGVVAAAEKTKQGVAEAAGKTKEGVL			33	3384.89	2 mM CaCl2	0	220121_aSN_mapping_vhigh_0_02	4	5.82678	196151663	847.464
aSN_WT	5	38	MKGLSKAKEGVVAAAEKTKQGVAEAAGKTKEGVL			33	3384.89	2 mM CaCl2	0	220121_aSN_mapping_vhigh_0_02	6	5.82695	100485788	565.321
aSN_WT	5	38	MKGLSKAKEGVVAAAEKTKQGVAEAAGKTKEGVL			33	3384.89	2 mM CaCl2	50	20220128_aSN_WT_2 mM CaCl2_50ms_01	3	5.89631	34672441	1132.1
aSN_WT	5	38	MKGLSKAKEGVVAAAEKTKQGVAEAAGKTKEGVL			33	3384.89	2 mM CaCl2	50	20220128_aSN_WT_2 mM CaCl2_50ms_01	4	5.89625	103702787	849.275
aSN_WT	5	38	MKGLSKAKEGVVAAAEKTKQGVAEAAGKTKEGVL			33	3384.89	2 mM CaCl2	50	20220128_aSN_WT_2 mM CaCl2_50ms_01	6	5.89539	95807893	566.554
aSN_WT	5	38	MKGLSKAKEGVVAAAEKTKQGVAEAAGKTKEGVL			33	3384.89	2 mM CaCl2	50	20220128_aSN_WT_2 mM CaCl2_50ms_02	3	5.90503	31945286	1132.12
aSN_WT	5	38	MKGLSKAKEGVVAAAEKTKQGVAEAAGKTKEGVL			33	3384.89	2 mM CaCl2	50	20220128_aSN_WT_2 mM CaCl2_50ms_02	4	5.90422	97020674	849.31
aSN_WT	5	38	MKGLSKAKEGVVAAAEKTKQGVAEAAGKTKEGVL			33	3384.89	2 mM CaCl2	50	20220128_aSN_WT_2 mM CaCl2_50ms_02	6	5.90457	91952625	566.579
aSN_WT	5	38	MKGLSKAKEGVVAAAEKTKQGVAEAAGKTKEGVL			33	3384.89	2 mM CaCl2	50	20220128_aSN_WT_2 mM CaCl2_50ms_03	3	5.90938	32101045	1132.1
aSN_WT	5	38	MKGLSKAKEGVVAAAEKTKQGVAEAAGKTKEGVL			33	3384.89	2 mM CaCl2	50	20220128_aSN_WT_2 mM CaCl2_50ms_03	4	5.90786	97334874	849.296
aSN_WT	5	38	MKGLSKAKEGVVAAAEKTKQGVAEAAGKTKEGVL			33	3384.89	2 mM CaCl2	50	20220128_aSN_WT_2 mM CaCl2_50ms_03	6	5.90841	93027192	566.577
aSN_WT	5	38	MKGLSKAKEGVVAAAEKTKQGVAEAAGKTKEGVL			33	3384.89	2 mM CaCl2	100	20220128_aSN_WT_2 mM CaCl2_100ms_01	3	5.88079	31891104	1133.25
aSN_WT	5	38	MKGLSKAKEGVVAAAEKTKQGVAEAAGKTKEGVL			33	3384.89	2 mM CaCl2	100	20220128_aSN_WT_2 mM CaCl2_100ms_01	4	5.88084	96642517	850.113
aSN_WT	5	38	MKGLSKAKEGVVAAAEKTKQGVAEAAGKTKEGVL			33	3384.89	2 mM CaCl2	100	20220128_aSN_WT_2 mM CaCl2_100ms_01	6	5.87993	89184068	567.11
aSN_WT	5	38	MKGLSKAKEGVVAAAEKTKQGVAEAAGKTKEGVL			33	3384.89	2 mM CaCl2	100	20220128_aSN_WT_2 mM CaCl2_100ms_02	3	5.88576	31726294	1133.3
aSN_WT	5	38	MKGLSKAKEGVVAAAEKTKQGVAEAAGKTKEGVL			33	3384.89	2 mM CaCl2	100	20220128_aSN_WT_2 mM CaCl2_100ms_02	4	5.88582	95267904	850.137
aSN_WT	5	38	MKGLSKAKEGVVAAAEKTKQGVAEAAGKTKEGVL			33	3384.89	2 mM CaCl2	100	20220128_aSN_WT_2 mM CaCl2_100ms_02	6	5.88467	88124801	567.128
aSN_WT	5	38	MKGLSKAKEGVVAAAEKTKQGVAEAAGKTKEGVL			33	3384.89	2 mM CaCl2	100	20220128_aSN_WT_2 mM CaCl2_100ms_03	3	5.89893	32784881	1133.27
aSN_WT	5	38	MKGLSKAKEGVVAAAEKTKQGVAEAAGKTKEGVL			33	3384.89	2 mM CaCl2	100	20220128_aSN_WT_2 mM CaCl2_100ms_03	4	5.89948	99218469	850.128
aSN_WT	5	38	MKGLSKAKEGVVAAAEKTKQGVAEAAGKTKEGVL			33	3384.89	2 mM CaCl2	100	20220128_aSN_WT_2 mM CaCl2_100ms_03	6	5.89823	95072475	567.119
aSN_WT	5	38	MKGLSKAKEGVVAAAEKTKQGVAEAAGKTKEGVL			33	3384.89	2 mM CaCl2	250	20220128_aSN_WT_2 mM CaCl2_250ms_01	6	5.86173	102452548	568.129
aSN_WT	5	38	MKGLSKAKEGVVAAAEKTKQGVAEAAGKTKEGVL			33	3384.89	2 mM CaCl2	250	20220128_aSN_WT_2 mM CaCl2_250ms_02	6	5.86467	106285470	568.114
aSN_WT	5	38	MKGLSKAKEGVVAAAEKTKQGVAEAAGKTKEGVL			33	3384.89	2 mM CaCl2	250	20220128_aSN_WT_2 mM CaCl2_250ms_03	6	5.87403	109515051	568.117
aSN_WT	5	38	MKGLSKAKEGVVAAAEKTKQGVAEAAGKTKEGVL			33	3384.89	2 mM CaCl2	500	20220128_aSN_WT_2 mM CaCl2_500ms_01	6	5.81873	150625869	568.905
aSN_WT	5	38	MKGLSKAKEGVVAAAEKTKQGVAEAAGKTKEGVL			33	3384.89	2 mM CaCl2	500	20220128_aSN_WT_2 mM CaCl2_500ms_02	6	5.82914	151756998	568.879
aSN_WT	5	38	MKGLSKAKEGVVAAAEKTKQGVAEAAGKTKEGVL			33	3384.89	2 mM CaCl2	500	20220128_aSN_WT_2 mM CaCl2_500ms_03	6	5.83226	159915280	568.878
aSN_WT	5	38	MKGLSKAKEGVVAAAEKTKQGVAEAAGKTKEGVL			33	3384.89	2 mM CaCl2	1000	20220128_aSN_WT_2 mM CaCl2_1000ms_01	6	5.81241	164827351	569.154
aSN_WT	5	38	MKGLSKAKEGVVAAAEKTKQGVAEAAGKTKEGVL			33	3384.89	2 mM CaCl2	1000	20220128_aSN_WT_2 mM CaCl2_1000ms_02	6	5.82098	150674634	569.172
aSN_WT	5	38	MKGLSKAKEGVVAAAEKTKQGVAEAAGKTKEGVL			33	3384.89	2 mM CaCl2	1000	20220128_aSN_WT_2 mM CaCl2_1000ms_03	6	5.82788	156732866	569.177
aSN_WT	5	38	MKGLSKAKEGVVAAAEKTKQGVAEAAGKTKEGVL			33	3384.89	2 mM CaCl2	10000	20220128_aSN_WT_2 mM CaCl2_10s_01	6	5.80363	141942219	569.364
aSN_WT	5	38	MKGLSKAKEGVVAAAEKTKQGVAEAAGKTKEGVL			33	3384.89	2 mM CaCl2	10000	20220128_aSN_WT_2 mM CaCl2_10s_02	6	5.82283	145969145	569.366
aSN_WT	5	38	MKGLSKAKEGVVAAAEKTKQGVAEAAGKTKEGVL			33	3384.89	2 mM CaCl2	10000	20220128_aSN_WT_2 mM CaCl2_10s_03	6	5.82927	148238274	569.389
aSN_WT	5	38	MKGLSKAKEGVVAAAEKTKQGVAEAAGKTKEGVL			33	3384.89	2 mM CaCl2	30000	20220128_aSN_WT_2 mM CaCl2_30s_01	6	5.8236	145376182	569.378
aSN_WT	5	38	MKGLSKAKEGVVAAAEKTKQGVAEAAGKTKEGVL			33	3384.89	2 mM CaCl2	30000	20220128_aSN_WT_2 mM CaCl2_30s_02	6	5.8169	157808456	569.358
aSN_WT	5	38	MKGLSKAKEGVVAAAEKTKQGVAEAAGKTKEGVL			33	3384.89	2 mM CaCl2	30000	20220128_aSN_WT_2 mM CaCl2_30s_03	6	5.83121	148075031	569.342
aSN_WT	5	38	MKGLSKAKEGVVAAAEKTKQGVAEAAGKTKEGVL			33	3384.89	2 mM CaCl2	300000	20220128_aSN_WT_2 mM CaCl2_300s_01	6	5.8175	131732115	569.379
aSN_WT	5	38	MKGLSKAKEGVVAAAEKTKQGVAEAAGKTKEGVL			33	3384.89	2 mM CaCl2	300000	20220128_aSN_WT_2 mM CaCl2_300s_02	6	5.82675	130837736	569.388
aSN_WT	5	38	MKGLSKAKEGVVAAAEKTKQGVAEAAGKTKEGVL			33	3384.89	2 mM CaCl2	300000	20220128_aSN_WT_2 mM CaCl2_300s_03	6	5.83586	136913024	569.402
aSN_WT	5	38	MKGLSKAKEGVVAAAEKTKQGVAEAAGKTKEGVL			33	3384.89	150 mM NaCl + 2 mM CaCl2	0	220121_aSN_mapping_high_0_01	3	5.84429	26415006	1129.63
aSN_WT	5	38	MKGLSKAKEGVVAAAEKTKQGVAEAAGKTKEGVL			33	3384.89	150 mM NaCl + 2 mM CaCl2	0	220121_aSN_mapping_high_0_01	4	5.84532	207235522	847.467
aSN_WT	5	38	MKGLSKAKEGVVAAAEKTKQGVAEAAGKTKEGVL			33	3384.89	150 mM NaCl + 2 mM CaCl2	0	220121_aSN_mapping_high_0_01	5	5.8458	279130591	678.176
aSN_WT	5	38	MKGLSKAKEGVVAAAEKTKQGVAEAAGKTKEGVL			33	3384.89	150 mM NaCl + 2 mM CaCl2	0	220121_aSN_mapping_high_0_01	6	5.84537	112832745	565.315
aSN_WT	5	38	MKGLSKAKEGVVAAAEKTKQGVAEAAGKTKEGVL			33	3384.89	150 mM NaCl + 2 mM CaCl2	0	220121_aSN_mapping_high_0_01	7	5.84438	11962499	484.701
aSN_WT	5	38	MKGLSKAKEGVVAAAEKTKQGVAEAAGKTKEGVL			33	3384.89	150 mM NaCl + 2 mM CaCl2	0	220121_aSN_mapping_vhigh_0_01	3	5.83673	25532034	1129.63
aSN_WT	5	38	MKGLSKAKEGVVAAAEKTKQGVAEAAGKTKEGVL			33	3384.89	150 mM NaCl + 2 mM CaCl2	0	220121_aSN_mapping_vhigh_0_01	4	5.83781	199809415	847.466
aSN_WT	5	38	MKGLSKAKEGVVAAAEKTKQGVAEAAGKTKEGVL			33	3384.89	150 mM NaCl + 2 mM CaCl2	0	220121_aSN_mapping_vhigh_0_01	5	5.83819	267685123	678.174
aSN_WT	5	38	MKGLSKAKEGVVAAAEKTKQGVAEAAGKTKEGVL			33	3384.89	150 mM NaCl + 2 mM CaCl2	0	220121_aSN_mapping_vhigh_0_01	6	5.83862	109044775	565.315
aSN_WT	5	38	MKGLSKAKEGVVAAAEKTKQGVAEAAGKTKEGVL			33	3384.89	150 mM NaCl + 2 mM CaCl2	0	220121_aSN_mapping_vhigh_0_01	7	5.83838	11529040	484.7
aSN_WT	5	38	MKGLSKAKEGVVAAAEKTKQGVAEAAGKTKEGVL			33	3384.89	150 mM NaCl + 2 mM CaCl2	0	220121_aSN_mapping_vhigh_0_02	3	5.82539	26536234	1129.63
aSN_WT	5	38	MKGLSKAKEGVVAAAEKTKQGVAEAAGKTKEGVL			33	3384.89	150 mM NaCl + 2 mM CaCl2	0	220121_aSN_mapping_vhigh_0_02	4	5.82678	196151663	847.464
aSN_WT	5	38	MKGLSKAKEGVVAAAEKTKQGVAEAAGKTKEGVL			33	3384.89	150 mM NaCl + 2 mM CaCl2	0	220121_aSN_mapping_vhigh_0_02	5	5.82787	244977380	678.174
aSN_WT	5	38	MKGLSKAKEGVVAAAEKTKQGVAEAAGKTKEGVL			33	3384.89	150 mM NaCl + 2 mM CaCl2	0	220121_aSN_mapping_vhigh_0_02	6	5.82695	100485788	565.321
aSN_WT	5	38	MKGLSKAKEGVVAAAEKTKQGVAEAAGKTKEGVL			33	3384.89	150 mM NaCl + 2 mM CaCl2	0	220121_aSN_mapping_vhigh_0_02	7	5.82381	10674570	484.703
aSN_WT	5	38	MKGLSKAKEGVVAAAEKTKQGVAEAAGKTKEGVL			33	3384.89	150 mM NaCl + 2 mM CaCl2	50	20220130_aSN_WT_150 mM NaCl + 2 mM CaCl2_50ms_01	3	6.00235	19161734	1132.31
aSN_WT	5	38	MKGLSKAKEGVVAAAEKTKQGVAEAAGKTKEGVL			33	3384.89	150 mM NaCl + 2 mM CaCl2	50	20220130_aSN_WT_150 mM NaCl + 2 mM CaCl2_50ms_01	4	6.00088	63437570	849.427
aSN_WT	5	38	MKGLSKAKEGVVAAAEKTKQGVAEAAGKTKEGVL			33	3384.89	150 mM NaCl + 2 mM CaCl2	50	20220130_aSN_WT_150 mM NaCl + 2 mM CaCl2_50ms_01	5	6.0008	149003304	679.747
aSN_WT	5	38	MKGLSKAKEGVVAAAEKTKQGVAEAAGKTKEGVL			33	3384.89	150 mM NaCl + 2 mM CaCl2	50	20220130_aSN_WT_150 mM NaCl + 2 mM CaCl2_50ms_01	6	6.00218	68007817	566.652
aSN_WT	5	38	MKGLSKAKEGVVAAAEKTKQGVAEAAGKTKEGVL			33	3384.89	150 mM NaCl + 2 mM CaCl2	50	20220130_aSN_WT_150 mM NaCl + 2 mM CaCl2_50ms_01	7	6.00359	11066294	485.866
aSN_WT	5	38	MKGLSKAKEGVVAAAEKTKQGVAEAAGKTKEGVL			33	3384.89	150 mM NaCl + 2 mM CaCl2	50	20220130_aSN_WT_150 mM NaCl + 2 mM CaCl2_50ms_02	3	5.98397	17502474	1132.23
aSN_WT	5	38	MKGLSKAKEGVVAAAEKTKQGVAEAAGKTKEGVL			33	3384.89	150 mM NaCl + 2 mM CaCl2	50	20220130_aSN_WT_150 mM NaCl + 2 mM CaCl2_50ms_02	4	5.98361	59909601	849.406
aSN_WT	5	38	MKGLSKAKEGVVAAAEKTKQGVAEAAGKTKEGVL			33	3384.89	150 mM NaCl + 2 mM CaCl2	50	20220130_aSN_WT_150 mM NaCl + 2 mM CaCl2_50ms_02	5	5.98372	142180497	679.723
aSN_WT	5	38	MKGLSKAKEGVVAAAEKTKQGVAEAAGKTKEGVL			33	3384.89	150 mM NaCl + 2 mM CaCl2	50	20220130_aSN_WT_150 mM NaCl + 2 mM CaCl2_50ms_02	6	5.98644	64275834	566.64
aSN_WT	5	38	MKGLSKAKEGVVAAAEKTKQGVAEAAGKTKEGVL			33	3384.89	150 mM NaCl + 2 mM CaCl2	50	20220130_aSN_WT_150 mM NaCl + 2 mM CaCl2_50ms_02	7	5.9892	9983955	485.866
aSN_WT	5	38	MKGLSKAKEGVVAAAEKTKQGVAEAAGKTKEGVL			33	3384.89	150 mM NaCl + 2 mM CaCl2	50	20220130_aSN_WT_150 mM NaCl + 2 mM CaCl2_50ms_03	3	5.95338	3890547	1131.8
aSN_WT	5	38	MKGLSKAKEGVVAAAEKTKQGVAEAAGKTKEGVL			33	3384.89	150 mM NaCl + 2 mM CaCl2	50	20220130_aSN_WT_150 mM NaCl + 2 mM CaCl2_50ms_03	7	5.95169	2357931	486.049
aSN_WT	5	38	MKGLSKAKEGVVAAAEKTKQGVAEAAGKTKEGVL			33	3384.89	150 mM NaCl + 2 mM CaCl2	100	20220130_aSN_WT_150 mM NaCl + 2 mM CaCl2_100ms_01	3	5.98347	18516048	1133.53
aSN_WT	5	38	MKGLSKAKEGVVAAAEKTKQGVAEAAGKTKEGVL			33	3384.89	150 mM NaCl + 2 mM CaCl2	100	20220130_aSN_WT_150 mM NaCl + 2 mM CaCl2_100ms_01	4	5.98277	61130473	850.328
aSN_WT	5	38	MKGLSKAKEGVVAAAEKTKQGVAEAAGKTKEGVL			33	3384.89	150 mM NaCl + 2 mM CaCl2	100	20220130_aSN_WT_150 mM NaCl + 2 mM CaCl2_100ms_01	5	5.98439	144077682	680.425
aSN_WT	5	38	MKGLSKAKEGVVAAAEKTKQGVAEAAGKTKEGVL			33	3384.89	150 mM NaCl + 2 mM CaCl2	100	20220130_aSN_WT_150 mM NaCl + 2 mM CaCl2_100ms_01	6	5.98513	66321993	567.235
aSN_WT	5	38	MKGLSKAKEGVVAAAEKTKQGVAEAAGKTKEGVL			33	3384.89	150 mM NaCl + 2 mM CaCl2	100	20220130_aSN_WT_150 mM NaCl + 2 mM CaCl2_100ms_01	7	5.98554	10835316	486.382
aSN_WT	5	38	MKGLSKAKEGVVAAAEKTKQGVAEAAGKTKEGVL			33	3384.89	150 mM NaCl + 2 mM CaCl2	100	20220130_aSN_WT_150 mM NaCl + 2 mM CaCl2_100ms_02	3	5.98785	14876222	1133.51
aSN_WT	5	38	MKGLSKAKEGVVAAAEKTKQGVAEAAGKTKEGVL			33	3384.89	150 mM NaCl + 2 mM CaCl2	100	20220130_aSN_WT_150 mM NaCl + 2 mM CaCl2_100ms_02	4	5.99141	49382009	850.241
aSN_WT	5	38	MKGLSKAKEGVVAAAEKTKQGVAEAAGKTKEGVL			33	3384.89	150 mM NaCl + 2 mM CaCl2	100	20220130_aSN_WT_150 mM NaCl + 2 mM CaCl2_100ms_02	5	5.99242	117115732	680.398
aSN_WT	5	38	MKGLSKAKEGVVAAAEKTKQGVAEAAGKTKEGVL			33	3384.89	150 mM NaCl + 2 mM CaCl2	100	20220130_aSN_WT_150 mM NaCl + 2 mM CaCl2_100ms_02	7	5.88904	14671	488.795
aSN_WT	5	38	MKGLSKAKEGVVAAAEKTKQGVAEAAGKTKEGVL			33	3384.89	150 mM NaCl + 2 mM CaCl2	100	20220130_aSN_WT_150 mM NaCl + 2 mM CaCl2_100ms_03	3	5.99279	13728570	1133.5
aSN_WT	5	38	MKGLSKAKEGVVAAAEKTKQGVAEAAGKTKEGVL			33	3384.89	150 mM NaCl + 2 mM CaCl2	100	20220130_aSN_WT_150 mM NaCl + 2 mM CaCl2_100ms_03	4	5.99076	46468996	850.301
aSN_WT	5	38	MKGLSKAKEGVVAAAEKTKQGVAEAAGKTKEGVL			33	3384.89	150 mM NaCl + 2 mM CaCl2	100	20220130_aSN_WT_150 mM NaCl + 2 mM CaCl2_100ms_03	5	5.99076	112848255	680.41
aSN_WT	5	38	MKGLSKAKEGVVAAAEKTKQGVAEAAGKTKEGVL			33	3384.89	150 mM NaCl + 2 mM CaCl2	100	20220130_aSN_WT_150 mM NaCl + 2 mM CaCl2_100ms_03	6	5.99174	50763373	567.239
aSN_WT	5	38	MKGLSKAKEGVVAAAEKTKQGVAEAAGKTKEGVL			33	3384.89	150 mM NaCl + 2 mM CaCl2	100	20220130_aSN_WT_150 mM NaCl + 2 mM CaCl2_100ms_03	7	5.99732	8288430	486.392
aSN_WT	5	38	MKGLSKAKEGVVAAAEKTKQGVAEAAGKTKEGVL			33	3384.89	150 mM NaCl + 2 mM CaCl2	250	20220130_aSN_WT_150 mM NaCl + 2 mM CaCl2_250ms_01	3	5.95338	16235235	1135.58
aSN_WT	5	38	MKGLSKAKEGVVAAAEKTKQGVAEAAGKTKEGVL			33	3384.89	150 mM NaCl + 2 mM CaCl2	250	20220130_aSN_WT_150 mM NaCl + 2 mM CaCl2_250ms_01	4	5.95256	58672011	851.823
aSN_WT	5	38	MKGLSKAKEGVVAAAEKTKQGVAEAAGKTKEGVL			33	3384.89	150 mM NaCl + 2 mM CaCl2	250	20220130_aSN_WT_150 mM NaCl + 2 mM CaCl2_250ms_01	5	5.95195	143519512	681.613
aSN_WT	5	38	MKGLSKAKEGVVAAAEKTKQGVAEAAGKTKEGVL			33	3384.89	150 mM NaCl + 2 mM CaCl2	250	20220130_aSN_WT_150 mM NaCl + 2 mM CaCl2_250ms_01	6	5.95501	65546931	568.228
aSN_WT	5	38	MKGLSKAKEGVVAAAEKTKQGVAEAAGKTKEGVL			33	3384.89	150 mM NaCl + 2 mM CaCl2	250	20220130_aSN_WT_150 mM NaCl + 2 mM CaCl2_250ms_02	3	5.9618	14631709	1135.6
aSN_WT	5	38	MKGLSKAKEGVVAAAEKTKQGVAEAAGKTKEGVL			33	3384.89	150 mM NaCl + 2 mM CaCl2	250	20220130_aSN_WT_150 mM NaCl + 2 mM CaCl2_250ms_02	4	5.96299	54264839	851.824
aSN_WT	5	38	MKGLSKAKEGVVAAAEKTKQGVAEAAGKTKEGVL			33	3384.89	150 mM NaCl + 2 mM CaCl2	250	20220130_aSN_WT_150 mM NaCl + 2 mM CaCl2_250ms_02	5	5.96277	133567074	681.636
aSN_WT	5	38	MKGLSKAKEGVVAAAEKTKQGVAEAAGKTKEGVL			33	3384.89	150 mM NaCl + 2 mM CaCl2	250	20220130_aSN_WT_150 mM NaCl + 2 mM CaCl2_250ms_02	6	5.96751	64271299	568.229
aSN_WT	5	38	MKGLSKAKEGVVAAAEKTKQGVAEAAGKTKEGVL			33	3384.89	150 mM NaCl + 2 mM CaCl2	250	20220130_aSN_WT_150 mM NaCl + 2 mM CaCl2_250ms_02	7	5.9666	9336041	487.273
aSN_WT	5	38	MKGLSKAKEGVVAAAEKTKQGVAEAAGKTKEGVL			33	3384.89	150 mM NaCl + 2 mM CaCl2	250	20220130_aSN_WT_150 mM NaCl + 2 mM CaCl2_250ms_03	3	5.96608	12272418	1135.61
aSN_WT	5	38	MKGLSKAKEGVVAAAEKTKQGVAEAAGKTKEGVL			33	3384.89	150 mM NaCl + 2 mM CaCl2	250	20220130_aSN_WT_150 mM NaCl + 2 mM CaCl2_250ms_03	4	5.96619	48274298	851.857
aSN_WT	5	38	MKGLSKAKEGVVAAAEKTKQGVAEAAGKTKEGVL			33	3384.89	150 mM NaCl + 2 mM CaCl2	250	20220130_aSN_WT_150 mM NaCl + 2 mM CaCl2_250ms_03	5	5.96663	106558974	681.613
aSN_WT	5	38	MKGLSKAKEGVVAAAEKTKQGVAEAAGKTKEGVL			33	3384.89	150 mM NaCl + 2 mM CaCl2	250	20220130_aSN_WT_150 mM NaCl + 2 mM CaCl2_250ms_03	6	5.88799	103844	569.914
aSN_WT	5	38	MKGLSKAKEGVVAAAEKTKQGVAEAAGKTKEGVL			33	3384.89	150 mM NaCl + 2 mM CaCl2	250	20220130_aSN_WT_150 mM NaCl + 2 mM CaCl2_250ms_03	7	5.90054	20794	488.668
aSN_WT	5	38	MKGLSKAKEGVVAAAEKTKQGVAEAAGKTKEGVL			33	3384.89	150 mM NaCl + 2 mM CaCl2	500	20220130_aSN_WT_150 mM NaCl + 2 mM CaCl2_500ms_01	3	5.92714	19737784	1137.12
aSN_WT	5	38	MKGLSKAKEGVVAAAEKTKQGVAEAAGKTKEGVL			33	3384.89	150 mM NaCl + 2 mM CaCl2	500	20220130_aSN_WT_150 mM NaCl + 2 mM CaCl2_500ms_01	4	5.92718	76137048	852.959
aSN_WT	5	38	MKGLSKAKEGVVAAAEKTKQGVAEAAGKTKEGVL			33	3384.89	150 mM NaCl + 2 mM CaCl2	500	20220130_aSN_WT_150 mM NaCl + 2 mM CaCl2_500ms_01	5	5.92834	190891576	682.52
aSN_WT	5	38	MKGLSKAKEGVVAAAEKTKQGVAEAAGKTKEGVL			33	3384.89	150 mM NaCl + 2 mM CaCl2	500	20220130_aSN_WT_150 mM NaCl + 2 mM CaCl2_500ms_01	6	5.92372	90296066	568.986
aSN_WT	5	38	MKGLSKAKEGVVAAAEKTKQGVAEAAGKTKEGVL			33	3384.89	150 mM NaCl + 2 mM CaCl2	500	20220130_aSN_WT_150 mM NaCl + 2 mM CaCl2_500ms_02	3	5.92751	19227183	1137.11
aSN_WT	5	38	MKGLSKAKEGVVAAAEKTKQGVAEAAGKTKEGVL			33	3384.89	150 mM NaCl + 2 mM CaCl2	500	20220130_aSN_WT_150 mM NaCl + 2 mM CaCl2_500ms_02	4	5.92654	73564653	852.95
aSN_WT	5	38	MKGLSKAKEGVVAAAEKTKQGVAEAAGKTKEGVL			33	3384.89	150 mM NaCl + 2 mM CaCl2	500	20220130_aSN_WT_150 mM NaCl + 2 mM CaCl2_500ms_02	5	5.92547	185701373	682.505
aSN_WT	5	38	MKGLSKAKEGVVAAAEKTKQGVAEAAGKTKEGVL			33	3384.89	150 mM NaCl + 2 mM CaCl2	500	20220130_aSN_WT_150 mM NaCl + 2 mM CaCl2_500ms_02	6	5.92498	91344290	568.968
aSN_WT	5	38	MKGLSKAKEGVVAAAEKTKQGVAEAAGKTKEGVL			33	3384.89	150 mM NaCl + 2 mM CaCl2	500	20220130_aSN_WT_150 mM NaCl + 2 mM CaCl2_500ms_02	7	5.92535	14034276	487.895
aSN_WT	5	38	MKGLSKAKEGVVAAAEKTKQGVAEAAGKTKEGVL			33	3384.89	150 mM NaCl + 2 mM CaCl2	500	20220130_aSN_WT_150 mM NaCl + 2 mM CaCl2_500ms_03	3	5.93127	18939682	1137.09
aSN_WT	5	38	MKGLSKAKEGVVAAAEKTKQGVAEAAGKTKEGVL			33	3384.89	150 mM NaCl + 2 mM CaCl2	500	20220130_aSN_WT_150 mM NaCl + 2 mM CaCl2_500ms_03	4	5.93065	71367762	852.948
aSN_WT	5	38	MKGLSKAKEGVVAAAEKTKQGVAEAAGKTKEGVL			33	3384.89	150 mM NaCl + 2 mM CaCl2	500	20220130_aSN_WT_150 mM NaCl + 2 mM CaCl2_500ms_03	5	5.93096	182394236	682.507
aSN_WT	5	38	MKGLSKAKEGVVAAAEKTKQGVAEAAGKTKEGVL			33	3384.89	150 mM NaCl + 2 mM CaCl2	500	20220130_aSN_WT_150 mM NaCl + 2 mM CaCl2_500ms_03	6	5.9262	84102533	568.947
aSN_WT	5	38	MKGLSKAKEGVVAAAEKTKQGVAEAAGKTKEGVL			33	3384.89	150 mM NaCl + 2 mM CaCl2	500	20220130_aSN_WT_150 mM NaCl + 2 mM CaCl2_500ms_03	7	5.92357	12924379	487.837
aSN_WT	5	38	MKGLSKAKEGVVAAAEKTKQGVAEAAGKTKEGVL			33	3384.89	150 mM NaCl + 2 mM CaCl2	1000	20220130_aSN_WT_150 mM NaCl + 2 mM CaCl2_1000ms_01	3	5.92076	21715179	1137.54
aSN_WT	5	38	MKGLSKAKEGVVAAAEKTKQGVAEAAGKTKEGVL			33	3384.89	150 mM NaCl + 2 mM CaCl2	1000	20220130_aSN_WT_150 mM NaCl + 2 mM CaCl2_1000ms_01	4	5.91986	79784103	853.298
aSN_WT	5	38	MKGLSKAKEGVVAAAEKTKQGVAEAAGKTKEGVL			33	3384.89	150 mM NaCl + 2 mM CaCl2	1000	20220130_aSN_WT_150 mM NaCl + 2 mM CaCl2_1000ms_01	5	5.9212	196010075	682.785
aSN_WT	5	38	MKGLSKAKEGVVAAAEKTKQGVAEAAGKTKEGVL			33	3384.89	150 mM NaCl + 2 mM CaCl2	1000	20220130_aSN_WT_150 mM NaCl + 2 mM CaCl2_1000ms_01	6	5.92021	91058545	569.203
aSN_WT	5	38	MKGLSKAKEGVVAAAEKTKQGVAEAAGKTKEGVL			33	3384.89	150 mM NaCl + 2 mM CaCl2	1000	20220130_aSN_WT_150 mM NaCl + 2 mM CaCl2_1000ms_01	7	5.92145	15006917	488.066
aSN_WT	5	38	MKGLSKAKEGVVAAAEKTKQGVAEAAGKTKEGVL			33	3384.89	150 mM NaCl + 2 mM CaCl2	1000	20220130_aSN_WT_150 mM NaCl + 2 mM CaCl2_1000ms_02	3	5.92239	19868356	1137.55
aSN_WT	5	38	MKGLSKAKEGVVAAAEKTKQGVAEAAGKTKEGVL			33	3384.89	150 mM NaCl + 2 mM CaCl2	1000	20220130_aSN_WT_150 mM NaCl + 2 mM CaCl2_1000ms_02	4	5.92036	75999098	853.301
aSN_WT	5	38	MKGLSKAKEGVVAAAEKTKQGVAEAAGKTKEGVL			33	3384.89	150 mM NaCl + 2 mM CaCl2	1000	20220130_aSN_WT_150 mM NaCl + 2 mM CaCl2_1000ms_02	5	5.92198	191145034	682.772
aSN_WT	5	38	MKGLSKAKEGVVAAAEKTKQGVAEAAGKTKEGVL			33	3384.89	150 mM NaCl + 2 mM CaCl2	1000	20220130_aSN_WT_150 mM NaCl + 2 mM CaCl2_1000ms_02	6	5.92075	89923212	569.19
aSN_WT	5	38	MKGLSKAKEGVVAAAEKTKQGVAEAAGKTKEGVL			33	3384.89	150 mM NaCl + 2 mM CaCl2	1000	20220130_aSN_WT_150 mM NaCl + 2 mM CaCl2_1000ms_03	3	5.91993	19944024	1137.53
aSN_WT	5	38	MKGLSKAKEGVVAAAEKTKQGVAEAAGKTKEGVL			33	3384.89	150 mM NaCl + 2 mM CaCl2	1000	20220130_aSN_WT_150 mM NaCl + 2 mM CaCl2_1000ms_03	4	5.92239	74873063	853.298
aSN_WT	5	38	MKGLSKAKEGVVAAAEKTKQGVAEAAGKTKEGVL			33	3384.89	150 mM NaCl + 2 mM CaCl2	1000	20220130_aSN_WT_150 mM NaCl + 2 mM CaCl2_1000ms_03	5	5.9217	192247081	682.762
aSN_WT	5	38	MKGLSKAKEGVVAAAEKTKQGVAEAAGKTKEGVL			33	3384.89	150 mM NaCl + 2 mM CaCl2	1000	20220130_aSN_WT_150 mM NaCl + 2 mM CaCl2_1000ms_03	6	5.91838	93210382	569.179
aSN_WT	5	38	MKGLSKAKEGVVAAAEKTKQGVAEAAGKTKEGVL			33	3384.89	150 mM NaCl + 2 mM CaCl2	1000	20220130_aSN_WT_150 mM NaCl + 2 mM CaCl2_1000ms_03	7	5.91464	14939250	488.073
aSN_WT	5	38	MKGLSKAKEGVVAAAEKTKQGVAEAAGKTKEGVL			33	3384.89	150 mM NaCl + 2 mM CaCl2	10000	20220130_aSN_WT_150 mM NaCl + 2 mM CaCl2_10s_01	3	5.90222	18848134	1137.89
aSN_WT	5	38	MKGLSKAKEGVVAAAEKTKQGVAEAAGKTKEGVL			33	3384.89	150 mM NaCl + 2 mM CaCl2	10000	20220130_aSN_WT_150 mM NaCl + 2 mM CaCl2_10s_01	4	5.90014	72033120	853.522
aSN_WT	5	38	MKGLSKAKEGVVAAAEKTKQGVAEAAGKTKEGVL			33	3384.89	150 mM NaCl + 2 mM CaCl2	10000	20220130_aSN_WT_150 mM NaCl + 2 mM CaCl2_10s_01	5	5.90603	183988319	682.963
aSN_WT	5	38	MKGLSKAKEGVVAAAEKTKQGVAEAAGKTKEGVL			33	3384.89	150 mM NaCl + 2 mM CaCl2	10000	20220130_aSN_WT_150 mM NaCl + 2 mM CaCl2_10s_01	7	5.90062	12193273	488.188
aSN_WT	5	38	MKGLSKAKEGVVAAAEKTKQGVAEAAGKTKEGVL			33	3384.89	150 mM NaCl + 2 mM CaCl2	10000	20220130_aSN_WT_150 mM NaCl + 2 mM CaCl2_10s_02	3	5.92042	18305468	1137.87
aSN_WT	5	38	MKGLSKAKEGVVAAAEKTKQGVAEAAGKTKEGVL			33	3384.89	150 mM NaCl + 2 mM CaCl2	10000	20220130_aSN_WT_150 mM NaCl + 2 mM CaCl2_10s_02	4	5.91974	69374828	853.545
aSN_WT	5	38	MKGLSKAKEGVVAAAEKTKQGVAEAAGKTKEGVL			33	3384.89	150 mM NaCl + 2 mM CaCl2	10000	20220130_aSN_WT_150 mM NaCl + 2 mM CaCl2_10s_02	5	5.92046	177149276	682.959
aSN_WT	5	38	MKGLSKAKEGVVAAAEKTKQGVAEAAGKTKEGVL			33	3384.89	150 mM NaCl + 2 mM CaCl2	10000	20220130_aSN_WT_150 mM NaCl + 2 mM CaCl2_10s_02	6	5.91805	83339666	569.362
aSN_WT	5	38	MKGLSKAKEGVVAAAEKTKQGVAEAAGKTKEGVL			33	3384.89	150 mM NaCl + 2 mM CaCl2	10000	20220130_aSN_WT_150 mM NaCl + 2 mM CaCl2_10s_03	3	5.92185	18433313	1137.85
aSN_WT	5	38	MKGLSKAKEGVVAAAEKTKQGVAEAAGKTKEGVL			33	3384.89	150 mM NaCl + 2 mM CaCl2	10000	20220130_aSN_WT_150 mM NaCl + 2 mM CaCl2_10s_03	4	5.92191	70060063	853.525
aSN_WT	5	38	MKGLSKAKEGVVAAAEKTKQGVAEAAGKTKEGVL			33	3384.89	150 mM NaCl + 2 mM CaCl2	10000	20220130_aSN_WT_150 mM NaCl + 2 mM CaCl2_10s_03	5	5.92218	178871257	682.966
aSN_WT	5	38	MKGLSKAKEGVVAAAEKTKQGVAEAAGKTKEGVL			33	3384.89	150 mM NaCl + 2 mM CaCl2	10000	20220130_aSN_WT_150 mM NaCl + 2 mM CaCl2_10s_03	6	5.92194	83611133	569.35
aSN_WT	5	38	MKGLSKAKEGVVAAAEKTKQGVAEAAGKTKEGVL			33	3384.89	150 mM NaCl + 2 mM CaCl2	10000	20220130_aSN_WT_150 mM NaCl + 2 mM CaCl2_10s_03	7	5.92332	11124606	488.229
aSN_WT	5	38	MKGLSKAKEGVVAAAEKTKQGVAEAAGKTKEGVL			33	3384.89	150 mM NaCl + 2 mM CaCl2	30000	20220130_aSN_WT_150 mM NaCl + 2 mM CaCl2_30s_01	3	5.9231	17866864	1137.9
aSN_WT	5	38	MKGLSKAKEGVVAAAEKTKQGVAEAAGKTKEGVL			33	3384.89	150 mM NaCl + 2 mM CaCl2	30000	20220130_aSN_WT_150 mM NaCl + 2 mM CaCl2_30s_01	4	5.92253	69266539	853.561
aSN_WT	5	38	MKGLSKAKEGVVAAAEKTKQGVAEAAGKTKEGVL			33	3384.89	150 mM NaCl + 2 mM CaCl2	30000	20220130_aSN_WT_150 mM NaCl + 2 mM CaCl2_30s_01	5	5.92275	172760172	682.995
aSN_WT	5	38	MKGLSKAKEGVVAAAEKTKQGVAEAAGKTKEGVL			33	3384.89	150 mM NaCl + 2 mM CaCl2	30000	20220130_aSN_WT_150 mM NaCl + 2 mM CaCl2_30s_01	6	5.92157	79777088	569.396
aSN_WT	5	38	MKGLSKAKEGVVAAAEKTKQGVAEAAGKTKEGVL			33	3384.89	150 mM NaCl + 2 mM CaCl2	30000	20220130_aSN_WT_150 mM NaCl + 2 mM CaCl2_30s_02	3	5.93924	17359788	1137.89
aSN_WT	5	38	MKGLSKAKEGVVAAAEKTKQGVAEAAGKTKEGVL			33	3384.89	150 mM NaCl + 2 mM CaCl2	30000	20220130_aSN_WT_150 mM NaCl + 2 mM CaCl2_30s_02	4	5.9381	66131802	853.541
aSN_WT	5	38	MKGLSKAKEGVVAAAEKTKQGVAEAAGKTKEGVL			33	3384.89	150 mM NaCl + 2 mM CaCl2	30000	20220130_aSN_WT_150 mM NaCl + 2 mM CaCl2_30s_02	5	5.9382	168157230	682.969
aSN_WT	5	38	MKGLSKAKEGVVAAAEKTKQGVAEAAGKTKEGVL			33	3384.89	150 mM NaCl + 2 mM CaCl2	30000	20220130_aSN_WT_150 mM NaCl + 2 mM CaCl2_30s_02	6	5.93732	80081970	569.371
aSN_WT	5	38	MKGLSKAKEGVVAAAEKTKQGVAEAAGKTKEGVL			33	3384.89	150 mM NaCl + 2 mM CaCl2	30000	20220130_aSN_WT_150 mM NaCl + 2 mM CaCl2_30s_02	7	5.94387	12671486	488.215
aSN_WT	5	38	MKGLSKAKEGVVAAAEKTKQGVAEAAGKTKEGVL			33	3384.89	150 mM NaCl + 2 mM CaCl2	30000	20220130_aSN_WT_150 mM NaCl + 2 mM CaCl2_30s_03	3	5.92984	19196321	1137.87
aSN_WT	5	38	MKGLSKAKEGVVAAAEKTKQGVAEAAGKTKEGVL			33	3384.89	150 mM NaCl + 2 mM CaCl2	30000	20220130_aSN_WT_150 mM NaCl + 2 mM CaCl2_30s_03	4	5.93021	72777321	853.537
aSN_WT	5	38	MKGLSKAKEGVVAAAEKTKQGVAEAAGKTKEGVL			33	3384.89	150 mM NaCl + 2 mM CaCl2	30000	20220130_aSN_WT_150 mM NaCl + 2 mM CaCl2_30s_03	5	5.93152	184564227	682.962
aSN_WT	5	38	MKGLSKAKEGVVAAAEKTKQGVAEAAGKTKEGVL			33	3384.89	150 mM NaCl + 2 mM CaCl2	30000	20220130_aSN_WT_150 mM NaCl + 2 mM CaCl2_30s_03	6	5.93014	90987038	569.366
aSN_WT	5	38	MKGLSKAKEGVVAAAEKTKQGVAEAAGKTKEGVL			33	3384.89	150 mM NaCl + 2 mM CaCl2	30000	20220130_aSN_WT_150 mM NaCl + 2 mM CaCl2_30s_03	7	5.92796	14689851	488.21
aSN_WT	5	38	MKGLSKAKEGVVAAAEKTKQGVAEAAGKTKEGVL			33	3384.89	150 mM NaCl + 2 mM CaCl2	300000	20220130_aSN_WT_150 mM NaCl + 2 mM CaCl2_300s_01	3	5.92374	17911474	1137.87
aSN_WT	5	38	MKGLSKAKEGVVAAAEKTKQGVAEAAGKTKEGVL			33	3384.89	150 mM NaCl + 2 mM CaCl2	300000	20220130_aSN_WT_150 mM NaCl + 2 mM CaCl2_300s_01	4	5.9232	68536223	853.537
aSN_WT	5	38	MKGLSKAKEGVVAAAEKTKQGVAEAAGKTKEGVL			33	3384.89	150 mM NaCl + 2 mM CaCl2	300000	20220130_aSN_WT_150 mM NaCl + 2 mM CaCl2_300s_01	5	5.92372	171664162	682.975
aSN_WT	5	38	MKGLSKAKEGVVAAAEKTKQGVAEAAGKTKEGVL			33	3384.89	150 mM NaCl + 2 mM CaCl2	300000	20220130_aSN_WT_150 mM NaCl + 2 mM CaCl2_300s_01	6	5.92333	77697431	569.366
aSN_WT	5	38	MKGLSKAKEGVVAAAEKTKQGVAEAAGKTKEGVL			33	3384.89	150 mM NaCl + 2 mM CaCl2	300000	20220130_aSN_WT_150 mM NaCl + 2 mM CaCl2_300s_01	7	5.9199	12660737	488.213
aSN_WT	5	38	MKGLSKAKEGVVAAAEKTKQGVAEAAGKTKEGVL			33	3384.89	150 mM NaCl + 2 mM CaCl2	300000	20220130_aSN_WT_150 mM NaCl + 2 mM CaCl2_300s_02	3	5.91836	13018961	1137.85
aSN_WT	5	38	MKGLSKAKEGVVAAAEKTKQGVAEAAGKTKEGVL			33	3384.89	150 mM NaCl + 2 mM CaCl2	300000	20220130_aSN_WT_150 mM NaCl + 2 mM CaCl2_300s_02	4	5.92473	50368599	853.468
aSN_WT	5	38	MKGLSKAKEGVVAAAEKTKQGVAEAAGKTKEGVL			33	3384.89	150 mM NaCl + 2 mM CaCl2	300000	20220130_aSN_WT_150 mM NaCl + 2 mM CaCl2_300s_02	5	5.91762	125832417	682.962
aSN_WT	5	38	MKGLSKAKEGVVAAAEKTKQGVAEAAGKTKEGVL			33	3384.89	150 mM NaCl + 2 mM CaCl2	300000	20220130_aSN_WT_150 mM NaCl + 2 mM CaCl2_300s_02	7	5.84476	81999	489.063
aSN_WT	5	38	MKGLSKAKEGVVAAAEKTKQGVAEAAGKTKEGVL			33	3384.89	150 mM NaCl + 2 mM CaCl2	300000	20220130_aSN_WT_150 mM NaCl + 2 mM CaCl2_300s_03	3	5.93035	16203818	1137.85
aSN_WT	5	38	MKGLSKAKEGVVAAAEKTKQGVAEAAGKTKEGVL			33	3384.89	150 mM NaCl + 2 mM CaCl2	300000	20220130_aSN_WT_150 mM NaCl + 2 mM CaCl2_300s_03	4	5.92879	59895628	853.604
aSN_WT	5	38	MKGLSKAKEGVVAAAEKTKQGVAEAAGKTKEGVL			33	3384.89	150 mM NaCl + 2 mM CaCl2	300000	20220130_aSN_WT_150 mM NaCl + 2 mM CaCl2_300s_03	5	5.92786	146687981	683.045
aSN_WT	5	38	MKGLSKAKEGVVAAAEKTKQGVAEAAGKTKEGVL			33	3384.89	150 mM NaCl + 2 mM CaCl2	300000	20220130_aSN_WT_150 mM NaCl + 2 mM CaCl2_300s_03	6	5.92745	73050717	569.386
aSN_WT	5	38	MKGLSKAKEGVVAAAEKTKQGVAEAAGKTKEGVL			33	3384.89	150 mM NaCl + 2 mM CaCl2	300000	20220130_aSN_WT_150 mM NaCl + 2 mM CaCl2_300s_03	7	5.92714	10554035	488.242
aSN_WT	5	38	MKGLSKAKEGVVAAAEKTKQGVAEAAGKTKEGVL			33	3384.89	Tris_K	0	220121_aSN_mapping_high_0_01	3	5.84429	26415006	1129.63
aSN_WT	5	38	MKGLSKAKEGVVAAAEKTKQGVAEAAGKTKEGVL			33	3384.89	Tris_K	0	220121_aSN_mapping_high_0_01	4	5.84532	207235522	847.467
aSN_WT	5	38	MKGLSKAKEGVVAAAEKTKQGVAEAAGKTKEGVL			33	3384.89	Tris_K	0	220121_aSN_mapping_high_0_01	5	5.8458	279130591	678.176
aSN_WT	5	38	MKGLSKAKEGVVAAAEKTKQGVAEAAGKTKEGVL			33	3384.89	Tris_K	0	220121_aSN_mapping_high_0_01	6	5.84537	112832745	565.315
aSN_WT	5	38	MKGLSKAKEGVVAAAEKTKQGVAEAAGKTKEGVL			33	3384.89	Tris_K	0	220121_aSN_mapping_high_0_01	7	5.84438	11962499	484.701
aSN_WT	5	38	MKGLSKAKEGVVAAAEKTKQGVAEAAGKTKEGVL			33	3384.89	Tris_K	0	220121_aSN_mapping_vhigh_0_01	3	5.83673	25532034	1129.63
aSN_WT	5	38	MKGLSKAKEGVVAAAEKTKQGVAEAAGKTKEGVL			33	3384.89	Tris_K	0	220121_aSN_mapping_vhigh_0_01	4	5.83781	199809415	847.466
aSN_WT	5	38	MKGLSKAKEGVVAAAEKTKQGVAEAAGKTKEGVL			33	3384.89	Tris_K	0	220121_aSN_mapping_vhigh_0_01	5	5.83819	267685123	678.174
aSN_WT	5	38	MKGLSKAKEGVVAAAEKTKQGVAEAAGKTKEGVL			33	3384.89	Tris_K	0	220121_aSN_mapping_vhigh_0_01	6	5.83862	109044775	565.315
aSN_WT	5	38	MKGLSKAKEGVVAAAEKTKQGVAEAAGKTKEGVL			33	3384.89	Tris_K	0	220121_aSN_mapping_vhigh_0_01	7	5.83838	11529040	484.7
aSN_WT	5	38	MKGLSKAKEGVVAAAEKTKQGVAEAAGKTKEGVL			33	3384.89	Tris_K	0	220121_aSN_mapping_vhigh_0_02	3	5.82539	26536234	1129.63
aSN_WT	5	38	MKGLSKAKEGVVAAAEKTKQGVAEAAGKTKEGVL			33	3384.89	Tris_K	0	220121_aSN_mapping_vhigh_0_02	4	5.82678	196151663	847.464
aSN_WT	5	38	MKGLSKAKEGVVAAAEKTKQGVAEAAGKTKEGVL			33	3384.89	Tris_K	0	220121_aSN_mapping_vhigh_0_02	5	5.82787	244977380	678.174
aSN_WT	5	38	MKGLSKAKEGVVAAAEKTKQGVAEAAGKTKEGVL			33	3384.89	Tris_K	0	220121_aSN_mapping_vhigh_0_02	6	5.82695	100485788	565.321
aSN_WT	5	38	MKGLSKAKEGVVAAAEKTKQGVAEAAGKTKEGVL			33	3384.89	Tris_K	0	220121_aSN_mapping_vhigh_0_02	7	5.82381	10674570	484.703
aSN_WT	5	38	MKGLSKAKEGVVAAAEKTKQGVAEAAGKTKEGVL			33	3384.89	Tris_K	50	20220131_aSN_WT_Tris_K_50ms_01	3	5.938	20620444	1132.82
aSN_WT	5	38	MKGLSKAKEGVVAAAEKTKQGVAEAAGKTKEGVL			33	3384.89	Tris_K	50	20220131_aSN_WT_Tris_K_50ms_01	4	5.93965	64969502	849.789
aSN_WT	5	38	MKGLSKAKEGVVAAAEKTKQGVAEAAGKTKEGVL			33	3384.89	Tris_K	50	20220131_aSN_WT_Tris_K_50ms_01	5	5.93968	149445845	680.033
aSN_WT	5	38	MKGLSKAKEGVVAAAEKTKQGVAEAAGKTKEGVL			33	3384.89	Tris_K	50	20220131_aSN_WT_Tris_K_50ms_01	6	5.9419	70062651	566.896
aSN_WT	5	38	MKGLSKAKEGVVAAAEKTKQGVAEAAGKTKEGVL			33	3384.89	Tris_K	50	20220131_aSN_WT_Tris_K_50ms_01	7	5.94335	11732526	486.065
aSN_WT	5	38	MKGLSKAKEGVVAAAEKTKQGVAEAAGKTKEGVL			33	3384.89	Tris_K	50	20220131_aSN_WT_Tris_K_50ms_02	3	5.93267	18711887	1132.8
aSN_WT	5	38	MKGLSKAKEGVVAAAEKTKQGVAEAAGKTKEGVL			33	3384.89	Tris_K	50	20220131_aSN_WT_Tris_K_50ms_02	4	5.93189	59408475	849.793
aSN_WT	5	38	MKGLSKAKEGVVAAAEKTKQGVAEAAGKTKEGVL			33	3384.89	Tris_K	50	20220131_aSN_WT_Tris_K_50ms_02	5	5.93223	137694369	680.013
aSN_WT	5	38	MKGLSKAKEGVVAAAEKTKQGVAEAAGKTKEGVL			33	3384.89	Tris_K	50	20220131_aSN_WT_Tris_K_50ms_02	6	5.9352	65268190	566.889
aSN_WT	5	38	MKGLSKAKEGVVAAAEKTKQGVAEAAGKTKEGVL			33	3384.89	Tris_K	50	20220131_aSN_WT_Tris_K_50ms_02	7	5.93555	10667648	486.085
aSN_WT	5	38	MKGLSKAKEGVVAAAEKTKQGVAEAAGKTKEGVL			33	3384.89	Tris_K	50	20220131_aSN_WT_Tris_K_50ms_03	3	5.94336	18088896	1132.79
aSN_WT	5	38	MKGLSKAKEGVVAAAEKTKQGVAEAAGKTKEGVL			33	3384.89	Tris_K	50	20220131_aSN_WT_Tris_K_50ms_03	4	5.94239	56936191	849.789
aSN_WT	5	38	MKGLSKAKEGVVAAAEKTKQGVAEAAGKTKEGVL			33	3384.89	Tris_K	50	20220131_aSN_WT_Tris_K_50ms_03	5	5.94266	131247982	680.017
aSN_WT	5	38	MKGLSKAKEGVVAAAEKTKQGVAEAAGKTKEGVL			33	3384.89	Tris_K	50	20220131_aSN_WT_Tris_K_50ms_03	6	5.9441	62838353	566.892
aSN_WT	5	38	MKGLSKAKEGVVAAAEKTKQGVAEAAGKTKEGVL			33	3384.89	Tris_K	50	20220131_aSN_WT_Tris_K_50ms_03	7	5.94424	10809452	486.081
aSN_WT	5	38	MKGLSKAKEGVVAAAEKTKQGVAEAAGKTKEGVL			33	3384.89	Tris_K	100	20220131_aSN_WT_Tris_K_100ms_01	3	5.92315	19574495	1134.14
aSN_WT	5	38	MKGLSKAKEGVVAAAEKTKQGVAEAAGKTKEGVL			33	3384.89	Tris_K	100	20220131_aSN_WT_Tris_K_100ms_01	4	5.92033	61895221	850.777
aSN_WT	5	38	MKGLSKAKEGVVAAAEKTKQGVAEAAGKTKEGVL			33	3384.89	Tris_K	100	20220131_aSN_WT_Tris_K_100ms_01	5	5.92117	142868860	680.781
aSN_WT	5	38	MKGLSKAKEGVVAAAEKTKQGVAEAAGKTKEGVL			33	3384.89	Tris_K	100	20220131_aSN_WT_Tris_K_100ms_01	6	5.92393	67509185	567.526
aSN_WT	5	38	MKGLSKAKEGVVAAAEKTKQGVAEAAGKTKEGVL			33	3384.89	Tris_K	100	20220131_aSN_WT_Tris_K_100ms_01	7	5.92192	11227196	486.632
aSN_WT	5	38	MKGLSKAKEGVVAAAEKTKQGVAEAAGKTKEGVL			33	3384.89	Tris_K	100	20220131_aSN_WT_Tris_K_100ms_02	3	5.92677	17792181	1134.11
aSN_WT	5	38	MKGLSKAKEGVVAAAEKTKQGVAEAAGKTKEGVL			33	3384.89	Tris_K	100	20220131_aSN_WT_Tris_K_100ms_02	4	5.92582	55611617	850.745
aSN_WT	5	38	MKGLSKAKEGVVAAAEKTKQGVAEAAGKTKEGVL			33	3384.89	Tris_K	100	20220131_aSN_WT_Tris_K_100ms_02	5	5.92569	127768760	680.749
aSN_WT	5	38	MKGLSKAKEGVVAAAEKTKQGVAEAAGKTKEGVL			33	3384.89	Tris_K	100	20220131_aSN_WT_Tris_K_100ms_02	6	5.92773	59704129	567.521
aSN_WT	5	38	MKGLSKAKEGVVAAAEKTKQGVAEAAGKTKEGVL			33	3384.89	Tris_K	100	20220131_aSN_WT_Tris_K_100ms_02	7	5.92603	10383667	486.628
aSN_WT	5	38	MKGLSKAKEGVVAAAEKTKQGVAEAAGKTKEGVL			33	3384.89	Tris_K	100	20220131_aSN_WT_Tris_K_100ms_03	3	5.94079	17552972	1134.13
aSN_WT	5	38	MKGLSKAKEGVVAAAEKTKQGVAEAAGKTKEGVL			33	3384.89	Tris_K	100	20220131_aSN_WT_Tris_K_100ms_03	4	5.94107	55540372	850.762
aSN_WT	5	38	MKGLSKAKEGVVAAAEKTKQGVAEAAGKTKEGVL			33	3384.89	Tris_K	100	20220131_aSN_WT_Tris_K_100ms_03	5	5.94225	127367094	680.79
aSN_WT	5	38	MKGLSKAKEGVVAAAEKTKQGVAEAAGKTKEGVL			33	3384.89	Tris_K	100	20220131_aSN_WT_Tris_K_100ms_03	6	5.94288	60255993	567.531
aSN_WT	5	38	MKGLSKAKEGVVAAAEKTKQGVAEAAGKTKEGVL			33	3384.89	Tris_K	100	20220131_aSN_WT_Tris_K_100ms_03	7	5.94447	10463559	486.63
aSN_WT	5	38	MKGLSKAKEGVVAAAEKTKQGVAEAAGKTKEGVL			33	3384.89	Tris_K	250	20220131_aSN_WT_Tris_K_250ms_01	3	5.90794	19949853	1136.16
aSN_WT	5	38	MKGLSKAKEGVVAAAEKTKQGVAEAAGKTKEGVL			33	3384.89	Tris_K	250	20220131_aSN_WT_Tris_K_250ms_01	4	5.90816	66349341	852.277
aSN_WT	5	38	MKGLSKAKEGVVAAAEKTKQGVAEAAGKTKEGVL			33	3384.89	Tris_K	250	20220131_aSN_WT_Tris_K_250ms_01	5	5.90851	160845446	681.966
aSN_WT	5	38	MKGLSKAKEGVVAAAEKTKQGVAEAAGKTKEGVL			33	3384.89	Tris_K	250	20220131_aSN_WT_Tris_K_250ms_01	6	5.90926	80688579	568.537
aSN_WT	5	38	MKGLSKAKEGVVAAAEKTKQGVAEAAGKTKEGVL			33	3384.89	Tris_K	250	20220131_aSN_WT_Tris_K_250ms_01	7	5.91127	13242862	487.489
aSN_WT	5	38	MKGLSKAKEGVVAAAEKTKQGVAEAAGKTKEGVL			33	3384.89	Tris_K	250	20220131_aSN_WT_Tris_K_250ms_02	3	5.90271	17724166	1136.12
aSN_WT	5	38	MKGLSKAKEGVVAAAEKTKQGVAEAAGKTKEGVL			33	3384.89	Tris_K	250	20220131_aSN_WT_Tris_K_250ms_02	5	5.90662	141006256	681.934
aSN_WT	5	38	MKGLSKAKEGVVAAAEKTKQGVAEAAGKTKEGVL			33	3384.89	Tris_K	250	20220131_aSN_WT_Tris_K_250ms_02	6	5.90246	65704314	568.51
aSN_WT	5	38	MKGLSKAKEGVVAAAEKTKQGVAEAAGKTKEGVL			33	3384.89	Tris_K	250	20220131_aSN_WT_Tris_K_250ms_02	7	5.90059	11162655	487.464
aSN_WT	5	38	MKGLSKAKEGVVAAAEKTKQGVAEAAGKTKEGVL			33	3384.89	Tris_K	250	20220131_aSN_WT_Tris_K_250ms_03	3	5.91882	17508641	1136.13
aSN_WT	5	38	MKGLSKAKEGVVAAAEKTKQGVAEAAGKTKEGVL			33	3384.89	Tris_K	250	20220131_aSN_WT_Tris_K_250ms_03	4	5.9198	58590949	852.233
aSN_WT	5	38	MKGLSKAKEGVVAAAEKTKQGVAEAAGKTKEGVL			33	3384.89	Tris_K	250	20220131_aSN_WT_Tris_K_250ms_03	5	5.92063	139682569	681.959
aSN_WT	5	38	MKGLSKAKEGVVAAAEKTKQGVAEAAGKTKEGVL			33	3384.89	Tris_K	250	20220131_aSN_WT_Tris_K_250ms_03	6	5.92033	69854790	568.514
aSN_WT	5	38	MKGLSKAKEGVVAAAEKTKQGVAEAAGKTKEGVL			33	3384.89	Tris_K	250	20220131_aSN_WT_Tris_K_250ms_03	7	5.92188	11861612	487.465
aSN_WT	5	38	MKGLSKAKEGVVAAAEKTKQGVAEAAGKTKEGVL			33	3384.89	Tris_K	500	20220131_aSN_WT_Tris_K_500ms_01	3	5.87044	22545912	1137.33
aSN_WT	5	38	MKGLSKAKEGVVAAAEKTKQGVAEAAGKTKEGVL			33	3384.89	Tris_K	500	20220131_aSN_WT_Tris_K_500ms_01	4	5.86868	79342362	853.134
aSN_WT	5	38	MKGLSKAKEGVVAAAEKTKQGVAEAAGKTKEGVL			33	3384.89	Tris_K	500	20220131_aSN_WT_Tris_K_500ms_01	5	5.86953	196743042	682.616
aSN_WT	5	38	MKGLSKAKEGVVAAAEKTKQGVAEAAGKTKEGVL			33	3384.89	Tris_K	500	20220131_aSN_WT_Tris_K_500ms_01	6	5.86966	94841023	569.098
aSN_WT	5	38	MKGLSKAKEGVVAAAEKTKQGVAEAAGKTKEGVL			33	3384.89	Tris_K	500	20220131_aSN_WT_Tris_K_500ms_01	7	5.87127	15521501	487.989
aSN_WT	5	38	MKGLSKAKEGVVAAAEKTKQGVAEAAGKTKEGVL			33	3384.89	Tris_K	500	20220131_aSN_WT_Tris_K_500ms_02	3	5.87937	20036062	1137.36
aSN_WT	5	38	MKGLSKAKEGVVAAAEKTKQGVAEAAGKTKEGVL			33	3384.89	Tris_K	500	20220131_aSN_WT_Tris_K_500ms_02	4	5.87939	71058795	853.155
aSN_WT	5	38	MKGLSKAKEGVVAAAEKTKQGVAEAAGKTKEGVL			33	3384.89	Tris_K	500	20220131_aSN_WT_Tris_K_500ms_02	5	5.88051	173800104	682.658
aSN_WT	5	38	MKGLSKAKEGVVAAAEKTKQGVAEAAGKTKEGVL			33	3384.89	Tris_K	500	20220131_aSN_WT_Tris_K_500ms_02	6	5.88009	82642020	569.096
aSN_WT	5	38	MKGLSKAKEGVVAAAEKTKQGVAEAAGKTKEGVL			33	3384.89	Tris_K	500	20220131_aSN_WT_Tris_K_500ms_02	7	5.87542	14154575	487.989
aSN_WT	5	38	MKGLSKAKEGVVAAAEKTKQGVAEAAGKTKEGVL			33	3384.89	Tris_K	500	20220131_aSN_WT_Tris_K_500ms_03	3	5.88545	20078815	1137.4
aSN_WT	5	38	MKGLSKAKEGVVAAAEKTKQGVAEAAGKTKEGVL			33	3384.89	Tris_K	500	20220131_aSN_WT_Tris_K_500ms_03	4	5.88645	70553308	853.185
aSN_WT	5	38	MKGLSKAKEGVVAAAEKTKQGVAEAAGKTKEGVL			33	3384.89	Tris_K	500	20220131_aSN_WT_Tris_K_500ms_03	5	5.8883	173896901	682.708
aSN_WT	5	38	MKGLSKAKEGVVAAAEKTKQGVAEAAGKTKEGVL			33	3384.89	Tris_K	500	20220131_aSN_WT_Tris_K_500ms_03	6	5.88726	86911997	569.123
aSN_WT	5	38	MKGLSKAKEGVVAAAEKTKQGVAEAAGKTKEGVL			33	3384.89	Tris_K	500	20220131_aSN_WT_Tris_K_500ms_03	7	5.88574	14700189	488.012
aSN_WT	5	38	MKGLSKAKEGVVAAAEKTKQGVAEAAGKTKEGVL			33	3384.89	Tris_K	1000	20220131_aSN_WT_Tris_K_1000ms_01	3	5.86696	26027455	1137.69
aSN_WT	5	38	MKGLSKAKEGVVAAAEKTKQGVAEAAGKTKEGVL			33	3384.89	Tris_K	1000	20220131_aSN_WT_Tris_K_1000ms_01	4	5.86709	89608688	853.416
aSN_WT	5	38	MKGLSKAKEGVVAAAEKTKQGVAEAAGKTKEGVL			33	3384.89	Tris_K	1000	20220131_aSN_WT_Tris_K_1000ms_01	5	5.86656	218248185	682.882
aSN_WT	5	38	MKGLSKAKEGVVAAAEKTKQGVAEAAGKTKEGVL			33	3384.89	Tris_K	1000	20220131_aSN_WT_Tris_K_1000ms_01	6	5.86949	105415569	569.266
aSN_WT	5	38	MKGLSKAKEGVVAAAEKTKQGVAEAAGKTKEGVL			33	3384.89	Tris_K	1000	20220131_aSN_WT_Tris_K_1000ms_02	3	5.87153	22069891	1137.67
aSN_WT	5	38	MKGLSKAKEGVVAAAEKTKQGVAEAAGKTKEGVL			33	3384.89	Tris_K	1000	20220131_aSN_WT_Tris_K_1000ms_02	4	5.87324	78263489	853.399
aSN_WT	5	38	MKGLSKAKEGVVAAAEKTKQGVAEAAGKTKEGVL			33	3384.89	Tris_K	1000	20220131_aSN_WT_Tris_K_1000ms_02	5	5.87385	193476572	682.855
aSN_WT	5	38	MKGLSKAKEGVVAAAEKTKQGVAEAAGKTKEGVL			33	3384.89	Tris_K	1000	20220131_aSN_WT_Tris_K_1000ms_02	6	5.8727	93649249	569.271
aSN_WT	5	38	MKGLSKAKEGVVAAAEKTKQGVAEAAGKTKEGVL			33	3384.89	Tris_K	1000	20220131_aSN_WT_Tris_K_1000ms_02	7	5.86904	15598784	488.132
aSN_WT	5	38	MKGLSKAKEGVVAAAEKTKQGVAEAAGKTKEGVL			33	3384.89	Tris_K	1000	20220131_aSN_WT_Tris_K_1000ms_03	3	5.87296	21669025	1137.67
aSN_WT	5	38	MKGLSKAKEGVVAAAEKTKQGVAEAAGKTKEGVL			33	3384.89	Tris_K	1000	20220131_aSN_WT_Tris_K_1000ms_03	4	5.87351	75175938	853.392
aSN_WT	5	38	MKGLSKAKEGVVAAAEKTKQGVAEAAGKTKEGVL			33	3384.89	Tris_K	1000	20220131_aSN_WT_Tris_K_1000ms_03	5	5.87449	184131500	682.855
aSN_WT	5	38	MKGLSKAKEGVVAAAEKTKQGVAEAAGKTKEGVL			33	3384.89	Tris_K	1000	20220131_aSN_WT_Tris_K_1000ms_03	6	5.87272	91326033	569.263
aSN_WT	5	38	MKGLSKAKEGVVAAAEKTKQGVAEAAGKTKEGVL			33	3384.89	Tris_K	1000	20220131_aSN_WT_Tris_K_1000ms_03	7	5.869	15421475	488.13
aSN_WT	5	38	MKGLSKAKEGVVAAAEKTKQGVAEAAGKTKEGVL			33	3384.89	Tris_K	10000	20220131_aSN_WT_Tris_K_10s_01	3	5.87074	23049382	1137.94
aSN_WT	5	38	MKGLSKAKEGVVAAAEKTKQGVAEAAGKTKEGVL			33	3384.89	Tris_K	10000	20220131_aSN_WT_Tris_K_10s_01	4	5.8714	80898734	853.588
aSN_WT	5	38	MKGLSKAKEGVVAAAEKTKQGVAEAAGKTKEGVL			33	3384.89	Tris_K	10000	20220131_aSN_WT_Tris_K_10s_01	5	5.87284	200398436	683.004
aSN_WT	5	38	MKGLSKAKEGVVAAAEKTKQGVAEAAGKTKEGVL			33	3384.89	Tris_K	10000	20220131_aSN_WT_Tris_K_10s_01	6	5.87224	98823283	569.391
aSN_WT	5	38	MKGLSKAKEGVVAAAEKTKQGVAEAAGKTKEGVL			33	3384.89	Tris_K	10000	20220131_aSN_WT_Tris_K_10s_01	7	5.87124	16716071	488.229
aSN_WT	5	38	MKGLSKAKEGVVAAAEKTKQGVAEAAGKTKEGVL			33	3384.89	Tris_K	10000	20220131_aSN_WT_Tris_K_10s_02	3	5.8703	19280575	1137.9
aSN_WT	5	38	MKGLSKAKEGVVAAAEKTKQGVAEAAGKTKEGVL			33	3384.89	Tris_K	10000	20220131_aSN_WT_Tris_K_10s_02	4	5.87033	68091807	853.563
aSN_WT	5	38	MKGLSKAKEGVVAAAEKTKQGVAEAAGKTKEGVL			33	3384.89	Tris_K	10000	20220131_aSN_WT_Tris_K_10s_02	5	5.87048	169462083	682.988
aSN_WT	5	38	MKGLSKAKEGVVAAAEKTKQGVAEAAGKTKEGVL			33	3384.89	Tris_K	10000	20220131_aSN_WT_Tris_K_10s_02	6	5.87041	82317769	569.389
aSN_WT	5	38	MKGLSKAKEGVVAAAEKTKQGVAEAAGKTKEGVL			33	3384.89	Tris_K	10000	20220131_aSN_WT_Tris_K_10s_02	7	5.86852	13881809	488.232
aSN_WT	5	38	MKGLSKAKEGVVAAAEKTKQGVAEAAGKTKEGVL			33	3384.89	Tris_K	10000	20220131_aSN_WT_Tris_K_10s_03	3	5.87833	21074541	1137.89
aSN_WT	5	38	MKGLSKAKEGVVAAAEKTKQGVAEAAGKTKEGVL			33	3384.89	Tris_K	10000	20220131_aSN_WT_Tris_K_10s_03	4	5.87864	74056328	853.548
aSN_WT	5	38	MKGLSKAKEGVVAAAEKTKQGVAEAAGKTKEGVL			33	3384.89	Tris_K	10000	20220131_aSN_WT_Tris_K_10s_03	5	5.8787	181843185	682.981
aSN_WT	5	38	MKGLSKAKEGVVAAAEKTKQGVAEAAGKTKEGVL			33	3384.89	Tris_K	10000	20220131_aSN_WT_Tris_K_10s_03	6	5.87784	85757044	569.359
aSN_WT	5	38	MKGLSKAKEGVVAAAEKTKQGVAEAAGKTKEGVL			33	3384.89	Tris_K	10000	20220131_aSN_WT_Tris_K_10s_03	7	5.87871	14771822	488.22
aSN_WT	5	38	MKGLSKAKEGVVAAAEKTKQGVAEAAGKTKEGVL			33	3384.89	Tris_K	30000	20220131_aSN_WT_Tris_K_30s_01	3	5.86588	22682461	1137.89
aSN_WT	5	38	MKGLSKAKEGVVAAAEKTKQGVAEAAGKTKEGVL			33	3384.89	Tris_K	30000	20220131_aSN_WT_Tris_K_30s_01	4	5.86592	79991170	853.568
aSN_WT	5	38	MKGLSKAKEGVVAAAEKTKQGVAEAAGKTKEGVL			33	3384.89	Tris_K	30000	20220131_aSN_WT_Tris_K_30s_01	5	5.8663	198437847	682.96
aSN_WT	5	38	MKGLSKAKEGVVAAAEKTKQGVAEAAGKTKEGVL			33	3384.89	Tris_K	30000	20220131_aSN_WT_Tris_K_30s_01	6	5.86673	96820827	569.354
aSN_WT	5	38	MKGLSKAKEGVVAAAEKTKQGVAEAAGKTKEGVL			33	3384.89	Tris_K	30000	20220131_aSN_WT_Tris_K_30s_01	7	5.86723	15694896	488.223
aSN_WT	5	38	MKGLSKAKEGVVAAAEKTKQGVAEAAGKTKEGVL			33	3384.89	Tris_K	30000	20220131_aSN_WT_Tris_K_30s_02	3	5.86049	19631114	1137.91
aSN_WT	5	38	MKGLSKAKEGVVAAAEKTKQGVAEAAGKTKEGVL			33	3384.89	Tris_K	30000	20220131_aSN_WT_Tris_K_30s_02	4	5.86092	71393360	853.544
aSN_WT	5	38	MKGLSKAKEGVVAAAEKTKQGVAEAAGKTKEGVL			33	3384.89	Tris_K	30000	20220131_aSN_WT_Tris_K_30s_02	5	5.86298	174068303	682.978
aSN_WT	5	38	MKGLSKAKEGVVAAAEKTKQGVAEAAGKTKEGVL			33	3384.89	Tris_K	30000	20220131_aSN_WT_Tris_K_30s_02	6	5.85933	81762138	569.376
aSN_WT	5	38	MKGLSKAKEGVVAAAEKTKQGVAEAAGKTKEGVL			33	3384.89	Tris_K	30000	20220131_aSN_WT_Tris_K_30s_03	3	5.88302	19491986	1137.93
aSN_WT	5	38	MKGLSKAKEGVVAAAEKTKQGVAEAAGKTKEGVL			33	3384.89	Tris_K	30000	20220131_aSN_WT_Tris_K_30s_03	4	5.88324	69185755	853.58
aSN_WT	5	38	MKGLSKAKEGVVAAAEKTKQGVAEAAGKTKEGVL			33	3384.89	Tris_K	30000	20220131_aSN_WT_Tris_K_30s_03	5	5.88364	169307298	683.033
aSN_WT	5	38	MKGLSKAKEGVVAAAEKTKQGVAEAAGKTKEGVL			33	3384.89	Tris_K	30000	20220131_aSN_WT_Tris_K_30s_03	6	5.88319	83980844	569.387
aSN_WT	5	38	MKGLSKAKEGVVAAAEKTKQGVAEAAGKTKEGVL			33	3384.89	Tris_K	30000	20220131_aSN_WT_Tris_K_30s_03	7	5.88422	14499403	488.235
aSN_WT	5	38	MKGLSKAKEGVVAAAEKTKQGVAEAAGKTKEGVL			33	3384.89	Tris_K	300000	20220131_aSN_WT_Tris_K_300s_01	3	5.86244	21191798	1137.97
aSN_WT	5	38	MKGLSKAKEGVVAAAEKTKQGVAEAAGKTKEGVL			33	3384.89	Tris_K	300000	20220131_aSN_WT_Tris_K_300s_01	4	5.86602	76026844	853.608
aSN_WT	5	38	MKGLSKAKEGVVAAAEKTKQGVAEAAGKTKEGVL			33	3384.89	Tris_K	300000	20220131_aSN_WT_Tris_K_300s_01	5	5.87117	186975687	683.035
aSN_WT	5	38	MKGLSKAKEGVVAAAEKTKQGVAEAAGKTKEGVL			33	3384.89	Tris_K	300000	20220131_aSN_WT_Tris_K_300s_02	3	5.8728	19146894	1137.9
aSN_WT	5	38	MKGLSKAKEGVVAAAEKTKQGVAEAAGKTKEGVL			33	3384.89	Tris_K	300000	20220131_aSN_WT_Tris_K_300s_02	4	5.87265	67369253	853.563
aSN_WT	5	38	MKGLSKAKEGVVAAAEKTKQGVAEAAGKTKEGVL			33	3384.89	Tris_K	300000	20220131_aSN_WT_Tris_K_300s_02	5	5.87426	163711456	682.984
aSN_WT	5	38	MKGLSKAKEGVVAAAEKTKQGVAEAAGKTKEGVL			33	3384.89	Tris_K	300000	20220131_aSN_WT_Tris_K_300s_02	6	5.87295	76178429	569.366
aSN_WT	5	38	MKGLSKAKEGVVAAAEKTKQGVAEAAGKTKEGVL			33	3384.89	Tris_K	300000	20220131_aSN_WT_Tris_K_300s_02	7	5.8717	13186190	488.226
aSN_WT	5	38	MKGLSKAKEGVVAAAEKTKQGVAEAAGKTKEGVL			33	3384.89	Tris_K	300000	20220131_aSN_WT_Tris_K_300s_03	3	5.88127	18474440	1137.92
aSN_WT	5	38	MKGLSKAKEGVVAAAEKTKQGVAEAAGKTKEGVL			33	3384.89	Tris_K	300000	20220131_aSN_WT_Tris_K_300s_03	4	5.88153	64979897	853.585
aSN_WT	5	38	MKGLSKAKEGVVAAAEKTKQGVAEAAGKTKEGVL			33	3384.89	Tris_K	300000	20220131_aSN_WT_Tris_K_300s_03	5	5.88184	158763360	683.025
aSN_WT	5	38	MKGLSKAKEGVVAAAEKTKQGVAEAAGKTKEGVL			33	3384.89	Tris_K	300000	20220131_aSN_WT_Tris_K_300s_03	6	5.88081	77170023	569.401
aSN_WT	5	38	MKGLSKAKEGVVAAAEKTKQGVAEAAGKTKEGVL			33	3384.89	Tris_K	300000	20220131_aSN_WT_Tris_K_300s_03	7	5.88026	13182624	488.238
aSN_WT	5	38	MKGLSKAKEGVVAAAEKTKQGVAEAAGKTKEGVL			33	3384.89	150 mM NaCl	0	220121_aSN_mapping_high_0_01	3	5.84429	26415006	1129.63
aSN_WT	5	38	MKGLSKAKEGVVAAAEKTKQGVAEAAGKTKEGVL			33	3384.89	150 mM NaCl	0	220121_aSN_mapping_high_0_01	4	5.84532	207235522	847.467
aSN_WT	5	38	MKGLSKAKEGVVAAAEKTKQGVAEAAGKTKEGVL			33	3384.89	150 mM NaCl	0	220121_aSN_mapping_high_0_01	6	5.84537	112832745	565.315
aSN_WT	5	38	MKGLSKAKEGVVAAAEKTKQGVAEAAGKTKEGVL			33	3384.89	150 mM NaCl	0	220121_aSN_mapping_vhigh_0_01	3	5.83673	25532034	1129.63
aSN_WT	5	38	MKGLSKAKEGVVAAAEKTKQGVAEAAGKTKEGVL			33	3384.89	150 mM NaCl	0	220121_aSN_mapping_vhigh_0_01	4	5.83781	199809415	847.466
aSN_WT	5	38	MKGLSKAKEGVVAAAEKTKQGVAEAAGKTKEGVL			33	3384.89	150 mM NaCl	0	220121_aSN_mapping_vhigh_0_01	6	5.83862	109044775	565.315
aSN_WT	5	38	MKGLSKAKEGVVAAAEKTKQGVAEAAGKTKEGVL			33	3384.89	150 mM NaCl	0	220121_aSN_mapping_vhigh_0_02	3	5.82539	26536234	1129.63
aSN_WT	5	38	MKGLSKAKEGVVAAAEKTKQGVAEAAGKTKEGVL			33	3384.89	150 mM NaCl	0	220121_aSN_mapping_vhigh_0_02	4	5.82678	196151663	847.464
aSN_WT	5	38	MKGLSKAKEGVVAAAEKTKQGVAEAAGKTKEGVL			33	3384.89	150 mM NaCl	0	220121_aSN_mapping_vhigh_0_02	6	5.82695	100485788	565.321
aSN_WT	5	38	MKGLSKAKEGVVAAAEKTKQGVAEAAGKTKEGVL			33	3384.89	150 mM NaCl	50	20220129_aSN_WT_150 mM NaCl_50ms_01	3	5.96132	22058462	1132.26
aSN_WT	5	38	MKGLSKAKEGVVAAAEKTKQGVAEAAGKTKEGVL			33	3384.89	150 mM NaCl	50	20220129_aSN_WT_150 mM NaCl_50ms_01	4	5.95981	72066800	849.372
aSN_WT	5	38	MKGLSKAKEGVVAAAEKTKQGVAEAAGKTKEGVL			33	3384.89	150 mM NaCl	50	20220129_aSN_WT_150 mM NaCl_50ms_01	6	5.96263	73531911	566.594
aSN_WT	5	38	MKGLSKAKEGVVAAAEKTKQGVAEAAGKTKEGVL			33	3384.89	150 mM NaCl	50	20220129_aSN_WT_150 mM NaCl_50ms_02	3	5.96941	19960894	1132.24
aSN_WT	5	38	MKGLSKAKEGVVAAAEKTKQGVAEAAGKTKEGVL			33	3384.89	150 mM NaCl	50	20220129_aSN_WT_150 mM NaCl_50ms_02	4	5.96795	66574739	849.393
aSN_WT	5	38	MKGLSKAKEGVVAAAEKTKQGVAEAAGKTKEGVL			33	3384.89	150 mM NaCl	50	20220129_aSN_WT_150 mM NaCl_50ms_02	6	5.97077	72220334	566.602
aSN_WT	5	38	MKGLSKAKEGVVAAAEKTKQGVAEAAGKTKEGVL			33	3384.89	150 mM NaCl	50	20220129_aSN_WT_150 mM NaCl_50ms_03	3	5.96882	20915702	1132.2
aSN_WT	5	38	MKGLSKAKEGVVAAAEKTKQGVAEAAGKTKEGVL			33	3384.89	150 mM NaCl	50	20220129_aSN_WT_150 mM NaCl_50ms_03	4	5.96932	69157484	849.335
aSN_WT	5	38	MKGLSKAKEGVVAAAEKTKQGVAEAAGKTKEGVL			33	3384.89	150 mM NaCl	50	20220129_aSN_WT_150 mM NaCl_50ms_03	6	5.97027	73330373	566.571
aSN_WT	5	38	MKGLSKAKEGVVAAAEKTKQGVAEAAGKTKEGVL			33	3384.89	150 mM NaCl	100	20220129_aSN_WT_150 mM NaCl_100ms_01	3	5.93856	21747811	1133.43
aSN_WT	5	38	MKGLSKAKEGVVAAAEKTKQGVAEAAGKTKEGVL			33	3384.89	150 mM NaCl	100	20220129_aSN_WT_150 mM NaCl_100ms_01	4	5.93664	71331840	850.254
aSN_WT	5	38	MKGLSKAKEGVVAAAEKTKQGVAEAAGKTKEGVL			33	3384.89	150 mM NaCl	100	20220129_aSN_WT_150 mM NaCl_100ms_01	6	5.93628	74857687	567.202
aSN_WT	5	38	MKGLSKAKEGVVAAAEKTKQGVAEAAGKTKEGVL			33	3384.89	150 mM NaCl	100	20220129_aSN_WT_150 mM NaCl_100ms_02	3	5.95119	19993407	1133.46
aSN_WT	5	38	MKGLSKAKEGVVAAAEKTKQGVAEAAGKTKEGVL			33	3384.89	150 mM NaCl	100	20220129_aSN_WT_150 mM NaCl_100ms_02	4	5.95007	65823013	850.253
aSN_WT	5	38	MKGLSKAKEGVVAAAEKTKQGVAEAAGKTKEGVL			33	3384.89	150 mM NaCl	100	20220129_aSN_WT_150 mM NaCl_100ms_02	6	5.95058	72067289	567.201
aSN_WT	5	38	MKGLSKAKEGVVAAAEKTKQGVAEAAGKTKEGVL			33	3384.89	150 mM NaCl	100	20220129_aSN_WT_150 mM NaCl_100ms_03	3	5.94922	20356098	1133.38
aSN_WT	5	38	MKGLSKAKEGVVAAAEKTKQGVAEAAGKTKEGVL			33	3384.89	150 mM NaCl	100	20220129_aSN_WT_150 mM NaCl_100ms_03	4	5.94835	66709372	850.212
aSN_WT	5	38	MKGLSKAKEGVVAAAEKTKQGVAEAAGKTKEGVL			33	3384.89	150 mM NaCl	100	20220129_aSN_WT_150 mM NaCl_100ms_03	6	5.9485	71639205	567.168
aSN_WT	5	38	MKGLSKAKEGVVAAAEKTKQGVAEAAGKTKEGVL			33	3384.89	150 mM NaCl	250	20220129_aSN_WT_150 mM NaCl_250ms_01	3	5.92751	20441989	1135.56
aSN_WT	5	38	MKGLSKAKEGVVAAAEKTKQGVAEAAGKTKEGVL			33	3384.89	150 mM NaCl	250	20220129_aSN_WT_150 mM NaCl_250ms_01	4	5.92727	72355340	851.818
aSN_WT	5	38	MKGLSKAKEGVVAAAEKTKQGVAEAAGKTKEGVL			33	3384.89	150 mM NaCl	250	20220129_aSN_WT_150 mM NaCl_250ms_01	6	5.92786	83797115	568.219
aSN_WT	5	38	MKGLSKAKEGVVAAAEKTKQGVAEAAGKTKEGVL			33	3384.89	150 mM NaCl	250	20220129_aSN_WT_150 mM NaCl_250ms_02	3	5.93099	19518946	1135.51
aSN_WT	5	38	MKGLSKAKEGVVAAAEKTKQGVAEAAGKTKEGVL			33	3384.89	150 mM NaCl	250	20220129_aSN_WT_150 mM NaCl_250ms_02	4	5.93125	69494222	851.787
aSN_WT	5	38	MKGLSKAKEGVVAAAEKTKQGVAEAAGKTKEGVL			33	3384.89	150 mM NaCl	250	20220129_aSN_WT_150 mM NaCl_250ms_02	6	5.93094	78934799	568.204
aSN_WT	5	38	MKGLSKAKEGVVAAAEKTKQGVAEAAGKTKEGVL			33	3384.89	150 mM NaCl	250	20220129_aSN_WT_150 mM NaCl_250ms_03	3	5.93225	18598156	1135.49
aSN_WT	5	38	MKGLSKAKEGVVAAAEKTKQGVAEAAGKTKEGVL			33	3384.89	150 mM NaCl	250	20220129_aSN_WT_150 mM NaCl_250ms_03	4	5.93295	65783475	851.758
aSN_WT	5	38	MKGLSKAKEGVVAAAEKTKQGVAEAAGKTKEGVL			33	3384.89	150 mM NaCl	250	20220129_aSN_WT_150 mM NaCl_250ms_03	6	5.93393	75538777	568.2
aSN_WT	5	38	MKGLSKAKEGVVAAAEKTKQGVAEAAGKTKEGVL			33	3384.89	150 mM NaCl	500	20220129_aSN_WT_150 mM NaCl_500ms_01	3	5.89266	22939746	1137
aSN_WT	5	38	MKGLSKAKEGVVAAAEKTKQGVAEAAGKTKEGVL			33	3384.89	150 mM NaCl	500	20220129_aSN_WT_150 mM NaCl_500ms_01	4	5.89235	86547959	852.893
aSN_WT	5	38	MKGLSKAKEGVVAAAEKTKQGVAEAAGKTKEGVL			33	3384.89	150 mM NaCl	500	20220129_aSN_WT_150 mM NaCl_500ms_01	6	5.8907	102667902	568.939
aSN_WT	5	38	MKGLSKAKEGVVAAAEKTKQGVAEAAGKTKEGVL			33	3384.89	150 mM NaCl	500	20220129_aSN_WT_150 mM NaCl_500ms_02	3	5.90498	21099431	1137.04
aSN_WT	5	38	MKGLSKAKEGVVAAAEKTKQGVAEAAGKTKEGVL			33	3384.89	150 mM NaCl	500	20220129_aSN_WT_150 mM NaCl_500ms_02	4	5.90418	80372647	852.92
aSN_WT	5	38	MKGLSKAKEGVVAAAEKTKQGVAEAAGKTKEGVL			33	3384.89	150 mM NaCl	500	20220129_aSN_WT_150 mM NaCl_500ms_02	6	5.90369	96762385	568.958
aSN_WT	5	38	MKGLSKAKEGVVAAAEKTKQGVAEAAGKTKEGVL			33	3384.89	150 mM NaCl	500	20220129_aSN_WT_150 mM NaCl_500ms_03	3	5.90059	20745694	1137
aSN_WT	5	38	MKGLSKAKEGVVAAAEKTKQGVAEAAGKTKEGVL			33	3384.89	150 mM NaCl	500	20220129_aSN_WT_150 mM NaCl_500ms_03	4	5.9	78068552	852.892
aSN_WT	5	38	MKGLSKAKEGVVAAAEKTKQGVAEAAGKTKEGVL			33	3384.89	150 mM NaCl	500	20220129_aSN_WT_150 mM NaCl_500ms_03	6	5.89928	92413332	568.928
aSN_WT	5	38	MKGLSKAKEGVVAAAEKTKQGVAEAAGKTKEGVL			33	3384.89	150 mM NaCl	1000	20220129_aSN_WT_150 mM NaCl_1000ms_01	3	5.8816	26057597	1137.53
aSN_WT	5	38	MKGLSKAKEGVVAAAEKTKQGVAEAAGKTKEGVL			33	3384.89	150 mM NaCl	1000	20220129_aSN_WT_150 mM NaCl_1000ms_01	4	5.88105	95756127	853.293
aSN_WT	5	38	MKGLSKAKEGVVAAAEKTKQGVAEAAGKTKEGVL			33	3384.89	150 mM NaCl	1000	20220129_aSN_WT_150 mM NaCl_1000ms_01	6	5.88258	109615702	569.19
aSN_WT	5	38	MKGLSKAKEGVVAAAEKTKQGVAEAAGKTKEGVL			33	3384.89	150 mM NaCl	1000	20220129_aSN_WT_150 mM NaCl_1000ms_02	3	5.90159	23296143	1137.52
aSN_WT	5	38	MKGLSKAKEGVVAAAEKTKQGVAEAAGKTKEGVL			33	3384.89	150 mM NaCl	1000	20220129_aSN_WT_150 mM NaCl_1000ms_02	4	5.90101	88069093	853.279
aSN_WT	5	38	MKGLSKAKEGVVAAAEKTKQGVAEAAGKTKEGVL			33	3384.89	150 mM NaCl	1000	20220129_aSN_WT_150 mM NaCl_1000ms_02	6	5.90221	103669325	569.182
aSN_WT	5	38	MKGLSKAKEGVVAAAEKTKQGVAEAAGKTKEGVL			33	3384.89	150 mM NaCl	1000	20220129_aSN_WT_150 mM NaCl_1000ms_03	3	5.8971	22733403	1137.47
aSN_WT	5	38	MKGLSKAKEGVVAAAEKTKQGVAEAAGKTKEGVL			33	3384.89	150 mM NaCl	1000	20220129_aSN_WT_150 mM NaCl_1000ms_03	4	5.89769	84973366	853.253
aSN_WT	5	38	MKGLSKAKEGVVAAAEKTKQGVAEAAGKTKEGVL			33	3384.89	150 mM NaCl	1000	20220129_aSN_WT_150 mM NaCl_1000ms_03	6	5.89755	102974669	569.174
aSN_WT	5	38	MKGLSKAKEGVVAAAEKTKQGVAEAAGKTKEGVL			33	3384.89	150 mM NaCl	10000	20220129_aSN_WT_150 mM NaCl_10s_01	3	5.88777	22750172	1137.8
aSN_WT	5	38	MKGLSKAKEGVVAAAEKTKQGVAEAAGKTKEGVL			33	3384.89	150 mM NaCl	10000	20220129_aSN_WT_150 mM NaCl_10s_01	4	5.88659	85510787	853.498
aSN_WT	5	38	MKGLSKAKEGVVAAAEKTKQGVAEAAGKTKEGVL			33	3384.89	150 mM NaCl	10000	20220129_aSN_WT_150 mM NaCl_10s_01	6	5.88763	98196131	569.333
aSN_WT	5	38	MKGLSKAKEGVVAAAEKTKQGVAEAAGKTKEGVL			33	3384.89	150 mM NaCl	10000	20220129_aSN_WT_150 mM NaCl_10s_02	3	5.89923	22785712	1137.84
aSN_WT	5	38	MKGLSKAKEGVVAAAEKTKQGVAEAAGKTKEGVL			33	3384.89	150 mM NaCl	10000	20220129_aSN_WT_150 mM NaCl_10s_02	4	5.89889	85292786	853.526
aSN_WT	5	38	MKGLSKAKEGVVAAAEKTKQGVAEAAGKTKEGVL			33	3384.89	150 mM NaCl	10000	20220129_aSN_WT_150 mM NaCl_10s_02	6	5.89871	101802420	569.327
aSN_WT	5	38	MKGLSKAKEGVVAAAEKTKQGVAEAAGKTKEGVL			33	3384.89	150 mM NaCl	10000	20220129_aSN_WT_150 mM NaCl_10s_03	3	5.89732	20579201	1137.82
aSN_WT	5	38	MKGLSKAKEGVVAAAEKTKQGVAEAAGKTKEGVL			33	3384.89	150 mM NaCl	10000	20220129_aSN_WT_150 mM NaCl_10s_03	4	5.89606	77553255	853.495
aSN_WT	5	38	MKGLSKAKEGVVAAAEKTKQGVAEAAGKTKEGVL			33	3384.89	150 mM NaCl	10000	20220129_aSN_WT_150 mM NaCl_10s_03	6	5.89581	92984388	569.326
aSN_WT	5	38	MKGLSKAKEGVVAAAEKTKQGVAEAAGKTKEGVL			33	3384.89	150 mM NaCl	30000	20220129_aSN_WT_150 mM NaCl_30s_01	3	5.88789	23299089	1137.82
aSN_WT	5	38	MKGLSKAKEGVVAAAEKTKQGVAEAAGKTKEGVL			33	3384.89	150 mM NaCl	30000	20220129_aSN_WT_150 mM NaCl_30s_01	4	5.8866	87736353	853.501
aSN_WT	5	38	MKGLSKAKEGVVAAAEKTKQGVAEAAGKTKEGVL			33	3384.89	150 mM NaCl	30000	20220129_aSN_WT_150 mM NaCl_30s_01	6	5.88799	103845121	569.333
aSN_WT	5	38	MKGLSKAKEGVVAAAEKTKQGVAEAAGKTKEGVL			33	3384.89	150 mM NaCl	30000	20220129_aSN_WT_150 mM NaCl_30s_02	3	5.89605	21304211	1137.8
aSN_WT	5	38	MKGLSKAKEGVVAAAEKTKQGVAEAAGKTKEGVL			33	3384.89	150 mM NaCl	30000	20220129_aSN_WT_150 mM NaCl_30s_02	4	5.89381	79927908	853.494
aSN_WT	5	38	MKGLSKAKEGVVAAAEKTKQGVAEAAGKTKEGVL			33	3384.89	150 mM NaCl	30000	20220129_aSN_WT_150 mM NaCl_30s_02	6	5.89523	98544292	569.337
aSN_WT	5	38	MKGLSKAKEGVVAAAEKTKQGVAEAAGKTKEGVL			33	3384.89	150 mM NaCl	30000	20220129_aSN_WT_150 mM NaCl_30s_03	3	5.90375	21932717	1137.8
aSN_WT	5	38	MKGLSKAKEGVVAAAEKTKQGVAEAAGKTKEGVL			33	3384.89	150 mM NaCl	30000	20220129_aSN_WT_150 mM NaCl_30s_03	4	5.90297	82066651	853.501
aSN_WT	5	38	MKGLSKAKEGVVAAAEKTKQGVAEAAGKTKEGVL			33	3384.89	150 mM NaCl	30000	20220129_aSN_WT_150 mM NaCl_30s_03	6	5.9011	97725280	569.313
aSN_WT	5	38	MKGLSKAKEGVVAAAEKTKQGVAEAAGKTKEGVL			33	3384.89	150 mM NaCl	300000	20220129_aSN_WT_150 mM NaCl_300s_01	3	5.90621	20957189	1137.85
aSN_WT	5	38	MKGLSKAKEGVVAAAEKTKQGVAEAAGKTKEGVL			33	3384.89	150 mM NaCl	300000	20220129_aSN_WT_150 mM NaCl_300s_01	4	5.90353	78896665	853.539
aSN_WT	5	38	MKGLSKAKEGVVAAAEKTKQGVAEAAGKTKEGVL			33	3384.89	150 mM NaCl	300000	20220129_aSN_WT_150 mM NaCl_300s_01	6	5.90506	90606397	569.357
aSN_WT	5	38	MKGLSKAKEGVVAAAEKTKQGVAEAAGKTKEGVL			33	3384.89	150 mM NaCl	300000	20220129_aSN_WT_150 mM NaCl_300s_02	3	5.90106	20235243	1137.87
aSN_WT	5	38	MKGLSKAKEGVVAAAEKTKQGVAEAAGKTKEGVL			33	3384.89	150 mM NaCl	300000	20220129_aSN_WT_150 mM NaCl_300s_02	4	5.90178	76891666	853.541
aSN_WT	5	38	MKGLSKAKEGVVAAAEKTKQGVAEAAGKTKEGVL			33	3384.89	150 mM NaCl	300000	20220129_aSN_WT_150 mM NaCl_300s_02	6	5.90169	91689381	569.36
aSN_WT	5	38	MKGLSKAKEGVVAAAEKTKQGVAEAAGKTKEGVL			33	3384.89	150 mM NaCl	300000	20220129_aSN_WT_150 mM NaCl_300s_03	3	5.89788	19629430	1137.84
aSN_WT	5	38	MKGLSKAKEGVVAAAEKTKQGVAEAAGKTKEGVL			33	3384.89	150 mM NaCl	300000	20220129_aSN_WT_150 mM NaCl_300s_03	4	5.89688	74028917	853.511
aSN_WT	5	38	MKGLSKAKEGVVAAAEKTKQGVAEAAGKTKEGVL			33	3384.89	150 mM NaCl	300000	20220129_aSN_WT_150 mM NaCl_300s_03	6	5.89738	85891843	569.34
aSN_WT	5	38	MKGLSKAKEGVVAAAEKTKQGVAEAAGKTKEGVL			33	3384.89	No Salt	0	220121_aSN_mapping_high_0_01	3	5.84429	26415006	1129.63
aSN_WT	5	38	MKGLSKAKEGVVAAAEKTKQGVAEAAGKTKEGVL			33	3384.89	No Salt	0	220121_aSN_mapping_high_0_01	4	5.84532	207235522	847.467
aSN_WT	5	38	MKGLSKAKEGVVAAAEKTKQGVAEAAGKTKEGVL			33	3384.89	No Salt	0	220121_aSN_mapping_high_0_01	6	5.84537	112832745	565.315
aSN_WT	5	38	MKGLSKAKEGVVAAAEKTKQGVAEAAGKTKEGVL			33	3384.89	No Salt	0	220121_aSN_mapping_vhigh_0_01	3	5.83673	25532034	1129.63
aSN_WT	5	38	MKGLSKAKEGVVAAAEKTKQGVAEAAGKTKEGVL			33	3384.89	No Salt	0	220121_aSN_mapping_vhigh_0_01	4	5.83781	199809415	847.466
aSN_WT	5	38	MKGLSKAKEGVVAAAEKTKQGVAEAAGKTKEGVL			33	3384.89	No Salt	0	220121_aSN_mapping_vhigh_0_01	6	5.83862	109044775	565.315
aSN_WT	5	38	MKGLSKAKEGVVAAAEKTKQGVAEAAGKTKEGVL			33	3384.89	No Salt	0	220121_aSN_mapping_vhigh_0_02	3	5.82539	26536234	1129.63
aSN_WT	5	38	MKGLSKAKEGVVAAAEKTKQGVAEAAGKTKEGVL			33	3384.89	No Salt	0	220121_aSN_mapping_vhigh_0_02	4	5.82678	196151663	847.464
aSN_WT	5	38	MKGLSKAKEGVVAAAEKTKQGVAEAAGKTKEGVL			33	3384.89	No Salt	0	220121_aSN_mapping_vhigh_0_02	6	5.82695	100485788	565.321
aSN_WT	5	38	MKGLSKAKEGVVAAAEKTKQGVAEAAGKTKEGVL			33	3384.89	No Salt	50	20220125_aSN_WT_No Salt_50ms_01	3	5.82546	17995494	1131.91
aSN_WT	5	38	MKGLSKAKEGVVAAAEKTKQGVAEAAGKTKEGVL			33	3384.89	No Salt	50	20220125_aSN_WT_No Salt_50ms_01	4	5.82668	60183073	849.029
aSN_WT	5	38	MKGLSKAKEGVVAAAEKTKQGVAEAAGKTKEGVL			33	3384.89	No Salt	50	20220125_aSN_WT_No Salt_50ms_01	6	5.82554	47779668	566.408
aSN_WT	5	38	MKGLSKAKEGVVAAAEKTKQGVAEAAGKTKEGVL			33	3384.89	No Salt	50	20220125_aSN_WT_No Salt_50ms_02	3	5.8255	17525722	1131.82
aSN_WT	5	38	MKGLSKAKEGVVAAAEKTKQGVAEAAGKTKEGVL			33	3384.89	No Salt	50	20220125_aSN_WT_No Salt_50ms_02	4	5.82451	54114309	849.06
aSN_WT	5	38	MKGLSKAKEGVVAAAEKTKQGVAEAAGKTKEGVL			33	3384.89	No Salt	50	20220125_aSN_WT_No Salt_50ms_02	6	5.82151	40957079	566.415
aSN_WT	5	38	MKGLSKAKEGVVAAAEKTKQGVAEAAGKTKEGVL			33	3384.89	No Salt	50	20220125_aSN_WT_No Salt_50ms_03	3	5.84099	14332389	1131.76
aSN_WT	5	38	MKGLSKAKEGVVAAAEKTKQGVAEAAGKTKEGVL			33	3384.89	No Salt	50	20220125_aSN_WT_No Salt_50ms_03	4	5.84132	42892951	849.029
aSN_WT	5	38	MKGLSKAKEGVVAAAEKTKQGVAEAAGKTKEGVL			33	3384.89	No Salt	50	20220125_aSN_WT_No Salt_50ms_03	6	5.84069	29293674	566.428
aSN_WT	5	38	MKGLSKAKEGVVAAAEKTKQGVAEAAGKTKEGVL			33	3384.89	No Salt	100	20220125_aSN_WT_No Salt_100ms_02	3	5.81848	16774513	1132.97
aSN_WT	5	38	MKGLSKAKEGVVAAAEKTKQGVAEAAGKTKEGVL			33	3384.89	No Salt	100	20220125_aSN_WT_No Salt_100ms_02	4	5.82598	54524988	849.877
aSN_WT	5	38	MKGLSKAKEGVVAAAEKTKQGVAEAAGKTKEGVL			33	3384.89	No Salt	100	20220125_aSN_WT_No Salt_100ms_02	6	5.81529	38411483	567.019
aSN_WT	5	38	MKGLSKAKEGVVAAAEKTKQGVAEAAGKTKEGVL			33	3384.89	No Salt	100	20220125_aSN_WT_No Salt_100ms_03	3	5.82437	13027911	1132.83
aSN_WT	5	38	MKGLSKAKEGVVAAAEKTKQGVAEAAGKTKEGVL			33	3384.89	No Salt	100	20220125_aSN_WT_No Salt_100ms_03	4	5.82356	39572725	849.766
aSN_WT	5	38	MKGLSKAKEGVVAAAEKTKQGVAEAAGKTKEGVL			33	3384.89	No Salt	100	20220125_aSN_WT_No Salt_100ms_03	6	5.82255	24690566	567.02
aSN_WT	5	38	MKGLSKAKEGVVAAAEKTKQGVAEAAGKTKEGVL			33	3384.89	No Salt	100	20220125_aSN_WT_No Salt_100ms_01	3	5.81317	27803086	1132.96
aSN_WT	5	38	MKGLSKAKEGVVAAAEKTKQGVAEAAGKTKEGVL			33	3384.89	No Salt	100	20220125_aSN_WT_No Salt_100ms_01	4	5.812	82961124	849.88
aSN_WT	5	38	MKGLSKAKEGVVAAAEKTKQGVAEAAGKTKEGVL			33	3384.89	No Salt	100	20220125_aSN_WT_No Salt_100ms_01	6	5.81235	54386568	566.955
aSN_WT	5	38	MKGLSKAKEGVVAAAEKTKQGVAEAAGKTKEGVL			33	3384.89	No Salt	250	20220125_aSN_WT_No Salt_250ms_01	3	5.79281	22027988	1135.02
aSN_WT	5	38	MKGLSKAKEGVVAAAEKTKQGVAEAAGKTKEGVL			33	3384.89	No Salt	250	20220125_aSN_WT_No Salt_250ms_01	4	5.7953	71182986	851.412
aSN_WT	5	38	MKGLSKAKEGVVAAAEKTKQGVAEAAGKTKEGVL			33	3384.89	No Salt	250	20220125_aSN_WT_No Salt_250ms_01	6	5.79544	57101858	568.007
aSN_WT	5	38	MKGLSKAKEGVVAAAEKTKQGVAEAAGKTKEGVL			33	3384.89	No Salt	250	20220125_aSN_WT_No Salt_250ms_02	3	5.80991	17101641	1134.94
aSN_WT	5	38	MKGLSKAKEGVVAAAEKTKQGVAEAAGKTKEGVL			33	3384.89	No Salt	250	20220125_aSN_WT_No Salt_250ms_02	4	5.81026	55359249	851.346
aSN_WT	5	38	MKGLSKAKEGVVAAAEKTKQGVAEAAGKTKEGVL			33	3384.89	No Salt	250	20220125_aSN_WT_No Salt_250ms_02	6	5.81108	43149074	567.962
aSN_WT	5	38	MKGLSKAKEGVVAAAEKTKQGVAEAAGKTKEGVL			33	3384.89	No Salt	250	20220125_aSN_WT_No Salt_250ms_03	3	5.81274	13910233	1134.55
aSN_WT	5	38	MKGLSKAKEGVVAAAEKTKQGVAEAAGKTKEGVL			33	3384.89	No Salt	250	20220125_aSN_WT_No Salt_250ms_03	4	5.81168	41856149	851.168
aSN_WT	5	38	MKGLSKAKEGVVAAAEKTKQGVAEAAGKTKEGVL			33	3384.89	No Salt	250	20220125_aSN_WT_No Salt_250ms_03	6	5.81144	26980512	568.006
aSN_WT	5	38	MKGLSKAKEGVVAAAEKTKQGVAEAAGKTKEGVL			33	3384.89	No Salt	500	20220125_aSN_WT_No Salt_500ms_01	3	5.75962	27384968	1136.67
aSN_WT	5	38	MKGLSKAKEGVVAAAEKTKQGVAEAAGKTKEGVL			33	3384.89	No Salt	500	20220125_aSN_WT_No Salt_500ms_01	4	5.75882	93472872	852.646
aSN_WT	5	38	MKGLSKAKEGVVAAAEKTKQGVAEAAGKTKEGVL			33	3384.89	No Salt	500	20220125_aSN_WT_No Salt_500ms_01	6	5.7576	83973501	568.764
aSN_WT	5	38	MKGLSKAKEGVVAAAEKTKQGVAEAAGKTKEGVL			33	3384.89	No Salt	500	20220125_aSN_WT_No Salt_500ms_02	6	5.75912	55608271	568.807
aSN_WT	5	38	MKGLSKAKEGVVAAAEKTKQGVAEAAGKTKEGVL			33	3384.89	No Salt	500	20220125_aSN_WT_No Salt_500ms_03	3	5.79081	16480538	1136.17
aSN_WT	5	38	MKGLSKAKEGVVAAAEKTKQGVAEAAGKTKEGVL			33	3384.89	No Salt	500	20220125_aSN_WT_No Salt_500ms_03	4	5.79564	51361887	852.461
aSN_WT	5	38	MKGLSKAKEGVVAAAEKTKQGVAEAAGKTKEGVL			33	3384.89	No Salt	500	20220125_aSN_WT_No Salt_500ms_03	6	5.78389	37414669	568.843
aSN_WT	5	38	MKGLSKAKEGVVAAAEKTKQGVAEAAGKTKEGVL			33	3384.89	No Salt	1000	20220125_aSN_WT_No Salt_1000ms_02	3	5.75532	43580986	1137.3
aSN_WT	5	38	MKGLSKAKEGVVAAAEKTKQGVAEAAGKTKEGVL			33	3384.89	No Salt	1000	20220125_aSN_WT_No Salt_1000ms_02	4	5.75343	140962868	853.11
aSN_WT	5	38	MKGLSKAKEGVVAAAEKTKQGVAEAAGKTKEGVL			33	3384.89	No Salt	1000	20220125_aSN_WT_No Salt_1000ms_02	6	5.7534	111885878	569.066
aSN_WT	5	38	MKGLSKAKEGVVAAAEKTKQGVAEAAGKTKEGVL			33	3384.89	No Salt	1000	20220125_aSN_WT_No Salt_1000ms_04	4	5.75461	63372904	853.124
aSN_WT	5	38	MKGLSKAKEGVVAAAEKTKQGVAEAAGKTKEGVL			33	3384.89	No Salt	1000	20220125_aSN_WT_No Salt_1000ms_04	6	5.75273	53151837	569.121
aSN_WT	5	38	MKGLSKAKEGVVAAAEKTKQGVAEAAGKTKEGVL			33	3384.89	No Salt	10000	20220125_aSN_WT_No Salt_10s_01	6	5.73868	43237847	569.38
aSN_WT	5	38	MKGLSKAKEGVVAAAEKTKQGVAEAAGKTKEGVL			33	3384.89	No Salt	10000	20220125_aSN_WT_No Salt_10s_02	6	5.76882	67977780	569.359
aSN_WT	5	38	MKGLSKAKEGVVAAAEKTKQGVAEAAGKTKEGVL			33	3384.89	No Salt	30000	20220125_aSN_WT_No Salt_30s_01	3	5.75805	26270939	1137.77
aSN_WT	5	38	MKGLSKAKEGVVAAAEKTKQGVAEAAGKTKEGVL			33	3384.89	No Salt	30000	20220125_aSN_WT_No Salt_30s_01	4	5.75639	92411873	853.497
aSN_WT	5	38	MKGLSKAKEGVVAAAEKTKQGVAEAAGKTKEGVL			33	3384.89	No Salt	30000	20220125_aSN_WT_No Salt_30s_01	6	5.75579	76736092	569.282
aSN_WT	5	38	MKGLSKAKEGVVAAAEKTKQGVAEAAGKTKEGVL			33	3384.89	No Salt	30000	20220125_aSN_WT_No Salt_30s_02	3	5.76384	17854726	1137.86
aSN_WT	5	38	MKGLSKAKEGVVAAAEKTKQGVAEAAGKTKEGVL			33	3384.89	No Salt	30000	20220125_aSN_WT_No Salt_30s_02	4	5.76631	57835869	853.448
aSN_WT	5	38	MKGLSKAKEGVVAAAEKTKQGVAEAAGKTKEGVL			33	3384.89	No Salt	30000	20220125_aSN_WT_No Salt_30s_02	6	5.76695	49502030	569.377
aSN_WT	5	38	MKGLSKAKEGVVAAAEKTKQGVAEAAGKTKEGVL			33	3384.89	No Salt	30000	20220125_aSN_WT_No Salt_30s_03	3	5.77494	18977788	1137.3
aSN_WT	5	38	MKGLSKAKEGVVAAAEKTKQGVAEAAGKTKEGVL			33	3384.89	No Salt	30000	20220125_aSN_WT_No Salt_30s_03	4	5.77411	58650887	853.243
aSN_WT	5	38	MKGLSKAKEGVVAAAEKTKQGVAEAAGKTKEGVL			33	3384.89	No Salt	30000	20220125_aSN_WT_No Salt_30s_03	6	5.77242	43771299	569.33
aSN_WT	5	38	MKGLSKAKEGVVAAAEKTKQGVAEAAGKTKEGVL			33	3384.89	No Salt	300000	20220125_aSN_WT_No Salt_300s_01	6	5.74513	67739391	569.356
aSN_WT	5	38	MKGLSKAKEGVVAAAEKTKQGVAEAAGKTKEGVL			33	3384.89	No Salt	300000	20220125_aSN_WT_No Salt_300s_02	3	5.75479	18925783	1137.96
aSN_WT	5	38	MKGLSKAKEGVVAAAEKTKQGVAEAAGKTKEGVL			33	3384.89	No Salt	300000	20220125_aSN_WT_No Salt_300s_02	4	5.75675	67257111	853.58
aSN_WT	5	38	MKGLSKAKEGVVAAAEKTKQGVAEAAGKTKEGVL			33	3384.89	No Salt	300000	20220125_aSN_WT_No Salt_300s_02	6	5.75145	55263873	569.45
aSN_WT	5	38	MKGLSKAKEGVVAAAEKTKQGVAEAAGKTKEGVL			33	3384.89	No Salt	300000	20220125_aSN_WT_No Salt_300s_03	6	5.77832	39646262	569.468
aSN_WT	18	38	AAEKTKQGVAEAAGKTKEGVL			20	2086.15	2 mM CaCl2	0	220121_aSN_mapping_high_0_01	2	4.40999	2600408	1044.16
aSN_WT	18	38	AAEKTKQGVAEAAGKTKEGVL			20	2086.15	2 mM CaCl2	0	220121_aSN_mapping_high_0_01	3	4.4105	21472715	696.43
aSN_WT	18	38	AAEKTKQGVAEAAGKTKEGVL			20	2086.15	2 mM CaCl2	0	220121_aSN_mapping_high_0_01	4	4.41136	41370446	522.575
aSN_WT	18	38	AAEKTKQGVAEAAGKTKEGVL			20	2086.15	2 mM CaCl2	0	220121_aSN_mapping_vhigh_0_01	2	4.39932	2455574	1044.16
aSN_WT	18	38	AAEKTKQGVAEAAGKTKEGVL			20	2086.15	2 mM CaCl2	0	220121_aSN_mapping_vhigh_0_01	3	4.39887	20281181	696.432
aSN_WT	18	38	AAEKTKQGVAEAAGKTKEGVL			20	2086.15	2 mM CaCl2	0	220121_aSN_mapping_vhigh_0_01	4	4.39997	38388814	522.573
aSN_WT	18	38	AAEKTKQGVAEAAGKTKEGVL			20	2086.15	2 mM CaCl2	0	220121_aSN_mapping_vhigh_0_02	2	4.38889	2559153	1044.16
aSN_WT	18	38	AAEKTKQGVAEAAGKTKEGVL			20	2086.15	2 mM CaCl2	0	220121_aSN_mapping_vhigh_0_02	3	4.38891	19707924	696.431
aSN_WT	18	38	AAEKTKQGVAEAAGKTKEGVL			20	2086.15	2 mM CaCl2	0	220121_aSN_mapping_vhigh_0_02	4	4.3897	36881936	522.578
aSN_WT	18	38	AAEKTKQGVAEAAGKTKEGVL			20	2086.15	2 mM CaCl2	50	20220128_aSN_WT_2 mM CaCl2_50ms_01	2	4.38102	18195494	1046.32
aSN_WT	18	38	AAEKTKQGVAEAAGKTKEGVL			20	2086.15	2 mM CaCl2	50	20220128_aSN_WT_2 mM CaCl2_50ms_01	3	4.38046	59842197	697.858
aSN_WT	18	38	AAEKTKQGVAEAAGKTKEGVL			20	2086.15	2 mM CaCl2	50	20220128_aSN_WT_2 mM CaCl2_50ms_01	4	4.3825	128383599	523.657
aSN_WT	18	38	AAEKTKQGVAEAAGKTKEGVL			20	2086.15	2 mM CaCl2	50	20220128_aSN_WT_2 mM CaCl2_50ms_02	2	4.38742	16681789	1046.35
aSN_WT	18	38	AAEKTKQGVAEAAGKTKEGVL			20	2086.15	2 mM CaCl2	50	20220128_aSN_WT_2 mM CaCl2_50ms_02	3	4.38813	58675683	697.849
aSN_WT	18	38	AAEKTKQGVAEAAGKTKEGVL			20	2086.15	2 mM CaCl2	50	20220128_aSN_WT_2 mM CaCl2_50ms_02	4	4.38928	121144756	523.662
aSN_WT	18	38	AAEKTKQGVAEAAGKTKEGVL			20	2086.15	2 mM CaCl2	50	20220128_aSN_WT_2 mM CaCl2_50ms_03	2	4.38812	16448546	1046.34
aSN_WT	18	38	AAEKTKQGVAEAAGKTKEGVL			20	2086.15	2 mM CaCl2	50	20220128_aSN_WT_2 mM CaCl2_50ms_03	3	4.38865	57606040	697.843
aSN_WT	18	38	AAEKTKQGVAEAAGKTKEGVL			20	2086.15	2 mM CaCl2	50	20220128_aSN_WT_2 mM CaCl2_50ms_03	4	4.38945	120469298	523.656
aSN_WT	18	38	AAEKTKQGVAEAAGKTKEGVL			20	2086.15	2 mM CaCl2	100	20220128_aSN_WT_2 mM CaCl2_100ms_01	2	4.37367	16483057	1047.38
aSN_WT	18	38	AAEKTKQGVAEAAGKTKEGVL			20	2086.15	2 mM CaCl2	100	20220128_aSN_WT_2 mM CaCl2_100ms_01	3	4.37387	57365887	698.527
aSN_WT	18	38	AAEKTKQGVAEAAGKTKEGVL			20	2086.15	2 mM CaCl2	100	20220128_aSN_WT_2 mM CaCl2_100ms_01	4	4.37502	116900441	524.165
aSN_WT	18	38	AAEKTKQGVAEAAGKTKEGVL			20	2086.15	2 mM CaCl2	100	20220128_aSN_WT_2 mM CaCl2_100ms_02	2	4.37683	16136167	1047.41
aSN_WT	18	38	AAEKTKQGVAEAAGKTKEGVL			20	2086.15	2 mM CaCl2	100	20220128_aSN_WT_2 mM CaCl2_100ms_02	3	4.37735	54366858	698.53
aSN_WT	18	38	AAEKTKQGVAEAAGKTKEGVL			20	2086.15	2 mM CaCl2	100	20220128_aSN_WT_2 mM CaCl2_100ms_02	4	4.37772	113634241	524.193
aSN_WT	18	38	AAEKTKQGVAEAAGKTKEGVL			20	2086.15	2 mM CaCl2	100	20220128_aSN_WT_2 mM CaCl2_100ms_03	2	4.38872	16244167	1047.4
aSN_WT	18	38	AAEKTKQGVAEAAGKTKEGVL			20	2086.15	2 mM CaCl2	100	20220128_aSN_WT_2 mM CaCl2_100ms_03	3	4.38893	54231039	698.531
aSN_WT	18	38	AAEKTKQGVAEAAGKTKEGVL			20	2086.15	2 mM CaCl2	100	20220128_aSN_WT_2 mM CaCl2_100ms_03	4	4.38993	118485857	524.192
aSN_WT	18	38	AAEKTKQGVAEAAGKTKEGVL			20	2086.15	2 mM CaCl2	250	20220128_aSN_WT_2 mM CaCl2_250ms_01	3	4.36874	58656692	699.716
aSN_WT	18	38	AAEKTKQGVAEAAGKTKEGVL			20	2086.15	2 mM CaCl2	250	20220128_aSN_WT_2 mM CaCl2_250ms_02	2	4.37148	17407446	1049.13
aSN_WT	18	38	AAEKTKQGVAEAAGKTKEGVL			20	2086.15	2 mM CaCl2	250	20220128_aSN_WT_2 mM CaCl2_250ms_02	3	4.3721	60927224	699.656
aSN_WT	18	38	AAEKTKQGVAEAAGKTKEGVL			20	2086.15	2 mM CaCl2	250	20220128_aSN_WT_2 mM CaCl2_250ms_03	3	4.37674	62382313	699.701
aSN_WT	18	38	AAEKTKQGVAEAAGKTKEGVL			20	2086.15	2 mM CaCl2	500	20220128_aSN_WT_2 mM CaCl2_500ms_01	3	4.35285	88626690	700.559
aSN_WT	18	38	AAEKTKQGVAEAAGKTKEGVL			20	2086.15	2 mM CaCl2	500	20220128_aSN_WT_2 mM CaCl2_500ms_02	3	4.36105	88773927	700.568
aSN_WT	18	38	AAEKTKQGVAEAAGKTKEGVL			20	2086.15	2 mM CaCl2	500	20220128_aSN_WT_2 mM CaCl2_500ms_03	3	4.36287	87537415	700.532
aSN_WT	18	38	AAEKTKQGVAEAAGKTKEGVL			20	2086.15	2 mM CaCl2	1000	20220128_aSN_WT_2 mM CaCl2_1000ms_01	3	4.34964	98669822	700.86
aSN_WT	18	38	AAEKTKQGVAEAAGKTKEGVL			20	2086.15	2 mM CaCl2	1000	20220128_aSN_WT_2 mM CaCl2_1000ms_02	3	4.35759	85528810	700.841
aSN_WT	18	38	AAEKTKQGVAEAAGKTKEGVL			20	2086.15	2 mM CaCl2	1000	20220128_aSN_WT_2 mM CaCl2_1000ms_03	3	4.36428	88165097	700.856
aSN_WT	18	38	AAEKTKQGVAEAAGKTKEGVL			20	2086.15	2 mM CaCl2	10000	20220128_aSN_WT_2 mM CaCl2_10s_01	3	4.34283	84797121	701.043
aSN_WT	18	38	AAEKTKQGVAEAAGKTKEGVL			20	2086.15	2 mM CaCl2	10000	20220128_aSN_WT_2 mM CaCl2_10s_02	3	4.35546	79138796	701.055
aSN_WT	18	38	AAEKTKQGVAEAAGKTKEGVL			20	2086.15	2 mM CaCl2	10000	20220128_aSN_WT_2 mM CaCl2_10s_03	3	4.3618	79480822	701.105
aSN_WT	18	38	AAEKTKQGVAEAAGKTKEGVL			20	2086.15	2 mM CaCl2	30000	20220128_aSN_WT_2 mM CaCl2_30s_01	3	4.35621	82290739	701.095
aSN_WT	18	38	AAEKTKQGVAEAAGKTKEGVL			20	2086.15	2 mM CaCl2	30000	20220128_aSN_WT_2 mM CaCl2_30s_02	3	4.35163	82904246	701.073
aSN_WT	18	38	AAEKTKQGVAEAAGKTKEGVL			20	2086.15	2 mM CaCl2	30000	20220128_aSN_WT_2 mM CaCl2_30s_03	3	4.3609	88043667	701.046
aSN_WT	18	38	AAEKTKQGVAEAAGKTKEGVL			20	2086.15	2 mM CaCl2	300000	20220128_aSN_WT_2 mM CaCl2_300s_01	3	4.35021	80103217	701.054
aSN_WT	18	38	AAEKTKQGVAEAAGKTKEGVL			20	2086.15	2 mM CaCl2	300000	20220128_aSN_WT_2 mM CaCl2_300s_02	3	4.3574	72939278	701.088
aSN_WT	18	38	AAEKTKQGVAEAAGKTKEGVL			20	2086.15	2 mM CaCl2	300000	20220128_aSN_WT_2 mM CaCl2_300s_03	3	4.36346	76774240	701.101
aSN_WT	18	38	AAEKTKQGVAEAAGKTKEGVL			20	2086.15	150 mM NaCl + 2 mM CaCl2	0	220121_aSN_mapping_high_0_01	2	4.40999	2600408	1044.16
aSN_WT	18	38	AAEKTKQGVAEAAGKTKEGVL			20	2086.15	150 mM NaCl + 2 mM CaCl2	0	220121_aSN_mapping_high_0_01	3	4.4105	21472715	696.43
aSN_WT	18	38	AAEKTKQGVAEAAGKTKEGVL			20	2086.15	150 mM NaCl + 2 mM CaCl2	0	220121_aSN_mapping_high_0_01	4	4.41136	41370446	522.575
aSN_WT	18	38	AAEKTKQGVAEAAGKTKEGVL			20	2086.15	150 mM NaCl + 2 mM CaCl2	0	220121_aSN_mapping_vhigh_0_01	2	4.39932	2455574	1044.16
aSN_WT	18	38	AAEKTKQGVAEAAGKTKEGVL			20	2086.15	150 mM NaCl + 2 mM CaCl2	0	220121_aSN_mapping_vhigh_0_01	3	4.39887	20281181	696.432
aSN_WT	18	38	AAEKTKQGVAEAAGKTKEGVL			20	2086.15	150 mM NaCl + 2 mM CaCl2	0	220121_aSN_mapping_vhigh_0_01	4	4.39997	38388814	522.573
aSN_WT	18	38	AAEKTKQGVAEAAGKTKEGVL			20	2086.15	150 mM NaCl + 2 mM CaCl2	0	220121_aSN_mapping_vhigh_0_02	2	4.38889	2559153	1044.16
aSN_WT	18	38	AAEKTKQGVAEAAGKTKEGVL			20	2086.15	150 mM NaCl + 2 mM CaCl2	0	220121_aSN_mapping_vhigh_0_02	3	4.38891	19707924	696.431
aSN_WT	18	38	AAEKTKQGVAEAAGKTKEGVL			20	2086.15	150 mM NaCl + 2 mM CaCl2	0	220121_aSN_mapping_vhigh_0_02	4	4.3897	36881936	522.578
aSN_WT	18	38	AAEKTKQGVAEAAGKTKEGVL			20	2086.15	150 mM NaCl + 2 mM CaCl2	50	20220130_aSN_WT_150 mM NaCl + 2 mM CaCl2_50ms_01	2	4.44428	17127796	1046.5
aSN_WT	18	38	AAEKTKQGVAEAAGKTKEGVL			20	2086.15	150 mM NaCl + 2 mM CaCl2	50	20220130_aSN_WT_150 mM NaCl + 2 mM CaCl2_50ms_01	3	4.44456	66094782	697.97
aSN_WT	18	38	AAEKTKQGVAEAAGKTKEGVL			20	2086.15	150 mM NaCl + 2 mM CaCl2	50	20220130_aSN_WT_150 mM NaCl + 2 mM CaCl2_50ms_01	4	4.44551	142324727	523.732
aSN_WT	18	38	AAEKTKQGVAEAAGKTKEGVL			20	2086.15	150 mM NaCl + 2 mM CaCl2	50	20220130_aSN_WT_150 mM NaCl + 2 mM CaCl2_50ms_02	2	4.427	15798707	1046.48
aSN_WT	18	38	AAEKTKQGVAEAAGKTKEGVL			20	2086.15	150 mM NaCl + 2 mM CaCl2	50	20220130_aSN_WT_150 mM NaCl + 2 mM CaCl2_50ms_02	3	4.42731	65232649	697.939
aSN_WT	18	38	AAEKTKQGVAEAAGKTKEGVL			20	2086.15	150 mM NaCl + 2 mM CaCl2	50	20220130_aSN_WT_150 mM NaCl + 2 mM CaCl2_50ms_02	4	4.42857	134134736	523.731
aSN_WT	18	38	AAEKTKQGVAEAAGKTKEGVL			20	2086.15	150 mM NaCl + 2 mM CaCl2	50	20220130_aSN_WT_150 mM NaCl + 2 mM CaCl2_50ms_03	2	4.43504	15766679	1046.45
aSN_WT	18	38	AAEKTKQGVAEAAGKTKEGVL			20	2086.15	150 mM NaCl + 2 mM CaCl2	50	20220130_aSN_WT_150 mM NaCl + 2 mM CaCl2_50ms_03	3	4.43511	61798376	697.948
aSN_WT	18	38	AAEKTKQGVAEAAGKTKEGVL			20	2086.15	150 mM NaCl + 2 mM CaCl2	50	20220130_aSN_WT_150 mM NaCl + 2 mM CaCl2_50ms_03	4	4.43634	134205689	523.714
aSN_WT	18	38	AAEKTKQGVAEAAGKTKEGVL			20	2086.15	150 mM NaCl + 2 mM CaCl2	100	20220130_aSN_WT_150 mM NaCl + 2 mM CaCl2_100ms_01	2	4.43527	16236086	1047.62
aSN_WT	18	38	AAEKTKQGVAEAAGKTKEGVL			20	2086.15	150 mM NaCl + 2 mM CaCl2	100	20220130_aSN_WT_150 mM NaCl + 2 mM CaCl2_100ms_01	3	4.43621	62778333	698.672
aSN_WT	18	38	AAEKTKQGVAEAAGKTKEGVL			20	2086.15	150 mM NaCl + 2 mM CaCl2	100	20220130_aSN_WT_150 mM NaCl + 2 mM CaCl2_100ms_01	4	4.43645	134139526	524.294
aSN_WT	18	38	AAEKTKQGVAEAAGKTKEGVL			20	2086.15	150 mM NaCl + 2 mM CaCl2	100	20220130_aSN_WT_150 mM NaCl + 2 mM CaCl2_100ms_02	2	4.43614	15425576	1047.62
aSN_WT	18	38	AAEKTKQGVAEAAGKTKEGVL			20	2086.15	150 mM NaCl + 2 mM CaCl2	100	20220130_aSN_WT_150 mM NaCl + 2 mM CaCl2_100ms_02	3	4.43614	64368737	698.685
aSN_WT	18	38	AAEKTKQGVAEAAGKTKEGVL			20	2086.15	150 mM NaCl + 2 mM CaCl2	100	20220130_aSN_WT_150 mM NaCl + 2 mM CaCl2_100ms_02	4	4.43771	133981355	524.29
aSN_WT	18	38	AAEKTKQGVAEAAGKTKEGVL			20	2086.15	150 mM NaCl + 2 mM CaCl2	100	20220130_aSN_WT_150 mM NaCl + 2 mM CaCl2_100ms_03	2	4.44955	15350815	1047.59
aSN_WT	18	38	AAEKTKQGVAEAAGKTKEGVL			20	2086.15	150 mM NaCl + 2 mM CaCl2	100	20220130_aSN_WT_150 mM NaCl + 2 mM CaCl2_100ms_03	3	4.3987	49347	702.211
aSN_WT	18	38	AAEKTKQGVAEAAGKTKEGVL			20	2086.15	150 mM NaCl + 2 mM CaCl2	100	20220130_aSN_WT_150 mM NaCl + 2 mM CaCl2_100ms_03	4	4.45361	135021763	524.283
aSN_WT	18	38	AAEKTKQGVAEAAGKTKEGVL			20	2086.15	150 mM NaCl + 2 mM CaCl2	250	20220130_aSN_WT_150 mM NaCl + 2 mM CaCl2_250ms_01	2	4.41064	16417239	1049.37
aSN_WT	18	38	AAEKTKQGVAEAAGKTKEGVL			20	2086.15	150 mM NaCl + 2 mM CaCl2	250	20220130_aSN_WT_150 mM NaCl + 2 mM CaCl2_250ms_01	3	4.41127	70611645	699.829
aSN_WT	18	38	AAEKTKQGVAEAAGKTKEGVL			20	2086.15	150 mM NaCl + 2 mM CaCl2	250	20220130_aSN_WT_150 mM NaCl + 2 mM CaCl2_250ms_01	4	4.41209	154559598	525.165
aSN_WT	18	38	AAEKTKQGVAEAAGKTKEGVL			20	2086.15	150 mM NaCl + 2 mM CaCl2	250	20220130_aSN_WT_150 mM NaCl + 2 mM CaCl2_250ms_02	2	4.41813	15470397	1049.4
aSN_WT	18	38	AAEKTKQGVAEAAGKTKEGVL			20	2086.15	150 mM NaCl + 2 mM CaCl2	250	20220130_aSN_WT_150 mM NaCl + 2 mM CaCl2_250ms_02	3	4.41986	67218586	699.831
aSN_WT	18	38	AAEKTKQGVAEAAGKTKEGVL			20	2086.15	150 mM NaCl + 2 mM CaCl2	250	20220130_aSN_WT_150 mM NaCl + 2 mM CaCl2_250ms_02	4	4.41957	146699689	525.173
aSN_WT	18	38	AAEKTKQGVAEAAGKTKEGVL			20	2086.15	150 mM NaCl + 2 mM CaCl2	250	20220130_aSN_WT_150 mM NaCl + 2 mM CaCl2_250ms_03	2	4.42996	16571703	1049.38
aSN_WT	18	38	AAEKTKQGVAEAAGKTKEGVL			20	2086.15	150 mM NaCl + 2 mM CaCl2	250	20220130_aSN_WT_150 mM NaCl + 2 mM CaCl2_250ms_03	3	4.43003	73783810	699.842
aSN_WT	18	38	AAEKTKQGVAEAAGKTKEGVL			20	2086.15	150 mM NaCl + 2 mM CaCl2	250	20220130_aSN_WT_150 mM NaCl + 2 mM CaCl2_250ms_03	4	4.43074	157720533	525.17
aSN_WT	18	38	AAEKTKQGVAEAAGKTKEGVL			20	2086.15	150 mM NaCl + 2 mM CaCl2	500	20220130_aSN_WT_150 mM NaCl + 2 mM CaCl2_500ms_01	2	4.40868	24365458	1050.64
aSN_WT	18	38	AAEKTKQGVAEAAGKTKEGVL			20	2086.15	150 mM NaCl + 2 mM CaCl2	500	20220130_aSN_WT_150 mM NaCl + 2 mM CaCl2_500ms_01	3	4.40814	109378594	700.671
aSN_WT	18	38	AAEKTKQGVAEAAGKTKEGVL			20	2086.15	150 mM NaCl + 2 mM CaCl2	500	20220130_aSN_WT_150 mM NaCl + 2 mM CaCl2_500ms_01	4	4.40852	231500404	525.815
aSN_WT	18	38	AAEKTKQGVAEAAGKTKEGVL			20	2086.15	150 mM NaCl + 2 mM CaCl2	500	20220130_aSN_WT_150 mM NaCl + 2 mM CaCl2_500ms_02	2	4.41008	22667949	1050.66
aSN_WT	18	38	AAEKTKQGVAEAAGKTKEGVL			20	2086.15	150 mM NaCl + 2 mM CaCl2	500	20220130_aSN_WT_150 mM NaCl + 2 mM CaCl2_500ms_02	3	4.41018	102714900	700.673
aSN_WT	18	38	AAEKTKQGVAEAAGKTKEGVL			20	2086.15	150 mM NaCl + 2 mM CaCl2	500	20220130_aSN_WT_150 mM NaCl + 2 mM CaCl2_500ms_02	4	4.41153	220654654	525.823
aSN_WT	18	38	AAEKTKQGVAEAAGKTKEGVL			20	2086.15	150 mM NaCl + 2 mM CaCl2	500	20220130_aSN_WT_150 mM NaCl + 2 mM CaCl2_500ms_03	2	4.40367	23345738	1050.63
aSN_WT	18	38	AAEKTKQGVAEAAGKTKEGVL			20	2086.15	150 mM NaCl + 2 mM CaCl2	500	20220130_aSN_WT_150 mM NaCl + 2 mM CaCl2_500ms_03	3	4.40418	104658378	700.664
aSN_WT	18	38	AAEKTKQGVAEAAGKTKEGVL			20	2086.15	150 mM NaCl + 2 mM CaCl2	500	20220130_aSN_WT_150 mM NaCl + 2 mM CaCl2_500ms_03	4	4.40473	227325395	525.815
aSN_WT	18	38	AAEKTKQGVAEAAGKTKEGVL			20	2086.15	150 mM NaCl + 2 mM CaCl2	1000	20220130_aSN_WT_150 mM NaCl + 2 mM CaCl2_1000ms_01	2	4.40194	26683900	1051.03
aSN_WT	18	38	AAEKTKQGVAEAAGKTKEGVL			20	2086.15	150 mM NaCl + 2 mM CaCl2	1000	20220130_aSN_WT_150 mM NaCl + 2 mM CaCl2_1000ms_01	3	4.40128	108056112	700.939
aSN_WT	18	38	AAEKTKQGVAEAAGKTKEGVL			20	2086.15	150 mM NaCl + 2 mM CaCl2	1000	20220130_aSN_WT_150 mM NaCl + 2 mM CaCl2_1000ms_01	4	4.40349	256157734	525.996
aSN_WT	18	38	AAEKTKQGVAEAAGKTKEGVL			20	2086.15	150 mM NaCl + 2 mM CaCl2	1000	20220130_aSN_WT_150 mM NaCl + 2 mM CaCl2_1000ms_02	2	4.40179	24280877	1051.05
aSN_WT	18	38	AAEKTKQGVAEAAGKTKEGVL			20	2086.15	150 mM NaCl + 2 mM CaCl2	1000	20220130_aSN_WT_150 mM NaCl + 2 mM CaCl2_1000ms_02	3	4.40217	108498492	700.92
aSN_WT	18	38	AAEKTKQGVAEAAGKTKEGVL			20	2086.15	150 mM NaCl + 2 mM CaCl2	1000	20220130_aSN_WT_150 mM NaCl + 2 mM CaCl2_1000ms_02	4	4.40326	230340297	526.001
aSN_WT	18	38	AAEKTKQGVAEAAGKTKEGVL			20	2086.15	150 mM NaCl + 2 mM CaCl2	1000	20220130_aSN_WT_150 mM NaCl + 2 mM CaCl2_1000ms_03	2	4.4038	24026969	1050.99
aSN_WT	18	38	AAEKTKQGVAEAAGKTKEGVL			20	2086.15	150 mM NaCl + 2 mM CaCl2	1000	20220130_aSN_WT_150 mM NaCl + 2 mM CaCl2_1000ms_03	3	4.40389	106025855	700.898
aSN_WT	18	38	AAEKTKQGVAEAAGKTKEGVL			20	2086.15	150 mM NaCl + 2 mM CaCl2	1000	20220130_aSN_WT_150 mM NaCl + 2 mM CaCl2_1000ms_03	4	4.405	225909590	525.981
aSN_WT	18	38	AAEKTKQGVAEAAGKTKEGVL			20	2086.15	150 mM NaCl + 2 mM CaCl2	10000	20220130_aSN_WT_150 mM NaCl + 2 mM CaCl2_10s_02	2	4.41166	23115073	1051.25
aSN_WT	18	38	AAEKTKQGVAEAAGKTKEGVL			20	2086.15	150 mM NaCl + 2 mM CaCl2	10000	20220130_aSN_WT_150 mM NaCl + 2 mM CaCl2_10s_02	3	4.41178	96150576	701.075
aSN_WT	18	38	AAEKTKQGVAEAAGKTKEGVL			20	2086.15	150 mM NaCl + 2 mM CaCl2	10000	20220130_aSN_WT_150 mM NaCl + 2 mM CaCl2_10s_02	4	4.41322	221300599	526.088
aSN_WT	18	38	AAEKTKQGVAEAAGKTKEGVL			20	2086.15	150 mM NaCl + 2 mM CaCl2	10000	20220130_aSN_WT_150 mM NaCl + 2 mM CaCl2_10s_03	2	4.4021	22560999	1051.26
aSN_WT	18	38	AAEKTKQGVAEAAGKTKEGVL			20	2086.15	150 mM NaCl + 2 mM CaCl2	10000	20220130_aSN_WT_150 mM NaCl + 2 mM CaCl2_10s_03	3	4.39975	100992845	701.077
aSN_WT	18	38	AAEKTKQGVAEAAGKTKEGVL			20	2086.15	150 mM NaCl + 2 mM CaCl2	10000	20220130_aSN_WT_150 mM NaCl + 2 mM CaCl2_10s_03	4	4.40342	226489002	526.127
aSN_WT	18	38	AAEKTKQGVAEAAGKTKEGVL			20	2086.15	150 mM NaCl + 2 mM CaCl2	30000	20220130_aSN_WT_150 mM NaCl + 2 mM CaCl2_30s_01	2	4.41384	23276526	1051.27
aSN_WT	18	38	AAEKTKQGVAEAAGKTKEGVL			20	2086.15	150 mM NaCl + 2 mM CaCl2	30000	20220130_aSN_WT_150 mM NaCl + 2 mM CaCl2_30s_01	3	4.41448	96188040	701.092
aSN_WT	18	38	AAEKTKQGVAEAAGKTKEGVL			20	2086.15	150 mM NaCl + 2 mM CaCl2	30000	20220130_aSN_WT_150 mM NaCl + 2 mM CaCl2_30s_01	4	4.4162	229108822	526.1
aSN_WT	18	38	AAEKTKQGVAEAAGKTKEGVL			20	2086.15	150 mM NaCl + 2 mM CaCl2	30000	20220130_aSN_WT_150 mM NaCl + 2 mM CaCl2_30s_02	2	4.41188	21705199	1051.28
aSN_WT	18	38	AAEKTKQGVAEAAGKTKEGVL			20	2086.15	150 mM NaCl + 2 mM CaCl2	30000	20220130_aSN_WT_150 mM NaCl + 2 mM CaCl2_30s_02	3	4.41223	93399237	701.1
aSN_WT	18	38	AAEKTKQGVAEAAGKTKEGVL			20	2086.15	150 mM NaCl + 2 mM CaCl2	30000	20220130_aSN_WT_150 mM NaCl + 2 mM CaCl2_30s_02	4	4.41313	223605392	526.11
aSN_WT	18	38	AAEKTKQGVAEAAGKTKEGVL			20	2086.15	150 mM NaCl + 2 mM CaCl2	30000	20220130_aSN_WT_150 mM NaCl + 2 mM CaCl2_30s_03	2	4.41946	22360029	1051.28
aSN_WT	18	38	AAEKTKQGVAEAAGKTKEGVL			20	2086.15	150 mM NaCl + 2 mM CaCl2	30000	20220130_aSN_WT_150 mM NaCl + 2 mM CaCl2_30s_03	3	4.4192	98366063	701.083
aSN_WT	18	38	AAEKTKQGVAEAAGKTKEGVL			20	2086.15	150 mM NaCl + 2 mM CaCl2	30000	20220130_aSN_WT_150 mM NaCl + 2 mM CaCl2_30s_03	4	4.42027	216589327	526.115
aSN_WT	18	38	AAEKTKQGVAEAAGKTKEGVL			20	2086.15	150 mM NaCl + 2 mM CaCl2	300000	20220130_aSN_WT_150 mM NaCl + 2 mM CaCl2_300s_01	2	4.39897	23098721	1051.27
aSN_WT	18	38	AAEKTKQGVAEAAGKTKEGVL			20	2086.15	150 mM NaCl + 2 mM CaCl2	300000	20220130_aSN_WT_150 mM NaCl + 2 mM CaCl2_300s_01	3	4.39897	103204943	701.086
aSN_WT	18	38	AAEKTKQGVAEAAGKTKEGVL			20	2086.15	150 mM NaCl + 2 mM CaCl2	300000	20220130_aSN_WT_150 mM NaCl + 2 mM CaCl2_300s_01	4	4.40032	225580038	526.127
aSN_WT	18	38	AAEKTKQGVAEAAGKTKEGVL			20	2086.15	150 mM NaCl + 2 mM CaCl2	300000	20220130_aSN_WT_150 mM NaCl + 2 mM CaCl2_300s_02	2	4.41007	22072826	1051.24
aSN_WT	18	38	AAEKTKQGVAEAAGKTKEGVL			20	2086.15	150 mM NaCl + 2 mM CaCl2	300000	20220130_aSN_WT_150 mM NaCl + 2 mM CaCl2_300s_02	3	4.41017	92848189	701.068
aSN_WT	18	38	AAEKTKQGVAEAAGKTKEGVL			20	2086.15	150 mM NaCl + 2 mM CaCl2	300000	20220130_aSN_WT_150 mM NaCl + 2 mM CaCl2_300s_02	4	4.41158	207189756	526.087
aSN_WT	18	38	AAEKTKQGVAEAAGKTKEGVL			20	2086.15	150 mM NaCl + 2 mM CaCl2	300000	20220130_aSN_WT_150 mM NaCl + 2 mM CaCl2_300s_03	2	4.41494	21679788	1051.25
aSN_WT	18	38	AAEKTKQGVAEAAGKTKEGVL			20	2086.15	150 mM NaCl + 2 mM CaCl2	300000	20220130_aSN_WT_150 mM NaCl + 2 mM CaCl2_300s_03	3	4.41416	97711627	701.069
aSN_WT	18	38	AAEKTKQGVAEAAGKTKEGVL			20	2086.15	150 mM NaCl + 2 mM CaCl2	300000	20220130_aSN_WT_150 mM NaCl + 2 mM CaCl2_300s_03	4	4.41511	214371549	526.115
aSN_WT	18	38	AAEKTKQGVAEAAGKTKEGVL			20	2086.15	Tris_K	0	220121_aSN_mapping_high_0_01	2	4.40999	2600408	1044.16
aSN_WT	18	38	AAEKTKQGVAEAAGKTKEGVL			20	2086.15	Tris_K	0	220121_aSN_mapping_high_0_01	3	4.4105	21472715	696.43
aSN_WT	18	38	AAEKTKQGVAEAAGKTKEGVL			20	2086.15	Tris_K	0	220121_aSN_mapping_high_0_01	4	4.41136	41370446	522.575
aSN_WT	18	38	AAEKTKQGVAEAAGKTKEGVL			20	2086.15	Tris_K	0	220121_aSN_mapping_high_0_01	5	4.4128	974798	418.275
aSN_WT	18	38	AAEKTKQGVAEAAGKTKEGVL			20	2086.15	Tris_K	0	220121_aSN_mapping_vhigh_0_01	2	4.39932	2455574	1044.16
aSN_WT	18	38	AAEKTKQGVAEAAGKTKEGVL			20	2086.15	Tris_K	0	220121_aSN_mapping_vhigh_0_01	3	4.39887	20281181	696.432
aSN_WT	18	38	AAEKTKQGVAEAAGKTKEGVL			20	2086.15	Tris_K	0	220121_aSN_mapping_vhigh_0_01	4	4.39997	38388814	522.573
aSN_WT	18	38	AAEKTKQGVAEAAGKTKEGVL			20	2086.15	Tris_K	0	220121_aSN_mapping_vhigh_0_01	5	4.4011	928231	418.271
aSN_WT	18	38	AAEKTKQGVAEAAGKTKEGVL			20	2086.15	Tris_K	0	220121_aSN_mapping_vhigh_0_02	2	4.38889	2559153	1044.16
aSN_WT	18	38	AAEKTKQGVAEAAGKTKEGVL			20	2086.15	Tris_K	0	220121_aSN_mapping_vhigh_0_02	3	4.38891	19707924	696.431
aSN_WT	18	38	AAEKTKQGVAEAAGKTKEGVL			20	2086.15	Tris_K	0	220121_aSN_mapping_vhigh_0_02	4	4.3897	36881936	522.578
aSN_WT	18	38	AAEKTKQGVAEAAGKTKEGVL			20	2086.15	Tris_K	0	220121_aSN_mapping_vhigh_0_02	5	4.39104	886696	418.273
aSN_WT	18	38	AAEKTKQGVAEAAGKTKEGVL			20	2086.15	Tris_K	50	20220131_aSN_WT_Tris_K_50ms_01	2	4.38229	17183961	1046.95
aSN_WT	18	38	AAEKTKQGVAEAAGKTKEGVL			20	2086.15	Tris_K	50	20220131_aSN_WT_Tris_K_50ms_01	3	4.38275	63677965	698.248
aSN_WT	18	38	AAEKTKQGVAEAAGKTKEGVL			20	2086.15	Tris_K	50	20220131_aSN_WT_Tris_K_50ms_01	4	4.38375	136102144	523.97
aSN_WT	18	38	AAEKTKQGVAEAAGKTKEGVL			20	2086.15	Tris_K	50	20220131_aSN_WT_Tris_K_50ms_02	2	4.37589	16085849	1046.93
aSN_WT	18	38	AAEKTKQGVAEAAGKTKEGVL			20	2086.15	Tris_K	50	20220131_aSN_WT_Tris_K_50ms_02	3	4.3769	63967179	698.253
aSN_WT	18	38	AAEKTKQGVAEAAGKTKEGVL			20	2086.15	Tris_K	50	20220131_aSN_WT_Tris_K_50ms_02	4	4.37828	129849689	523.943
aSN_WT	18	38	AAEKTKQGVAEAAGKTKEGVL			20	2086.15	Tris_K	50	20220131_aSN_WT_Tris_K_50ms_03	2	4.38025	15053543	1046.93
aSN_WT	18	38	AAEKTKQGVAEAAGKTKEGVL			20	2086.15	Tris_K	50	20220131_aSN_WT_Tris_K_50ms_03	3	4.38047	60103967	698.234
aSN_WT	18	38	AAEKTKQGVAEAAGKTKEGVL			20	2086.15	Tris_K	50	20220131_aSN_WT_Tris_K_50ms_03	4	4.38155	120765016	523.946
aSN_WT	18	38	AAEKTKQGVAEAAGKTKEGVL			20	2086.15	Tris_K	100	20220131_aSN_WT_Tris_K_100ms_01	2	4.36832	15633110	1048.15
aSN_WT	18	38	AAEKTKQGVAEAAGKTKEGVL			20	2086.15	Tris_K	100	20220131_aSN_WT_Tris_K_100ms_01	3	4.36964	62517588	699.035
aSN_WT	18	38	AAEKTKQGVAEAAGKTKEGVL			20	2086.15	Tris_K	100	20220131_aSN_WT_Tris_K_100ms_01	4	4.37067	126067687	524.56
aSN_WT	18	38	AAEKTKQGVAEAAGKTKEGVL			20	2086.15	Tris_K	100	20220131_aSN_WT_Tris_K_100ms_02	2	4.37335	14339202	1048.13
aSN_WT	18	38	AAEKTKQGVAEAAGKTKEGVL			20	2086.15	Tris_K	100	20220131_aSN_WT_Tris_K_100ms_02	3	4.37353	56721320	699.026
aSN_WT	18	38	AAEKTKQGVAEAAGKTKEGVL			20	2086.15	Tris_K	100	20220131_aSN_WT_Tris_K_100ms_02	4	4.37474	114048763	524.532
aSN_WT	18	38	AAEKTKQGVAEAAGKTKEGVL			20	2086.15	Tris_K	100	20220131_aSN_WT_Tris_K_100ms_03	2	4.37676	14698515	1048.14
aSN_WT	18	38	AAEKTKQGVAEAAGKTKEGVL			20	2086.15	Tris_K	100	20220131_aSN_WT_Tris_K_100ms_03	3	4.37748	58394747	699.046
aSN_WT	18	38	AAEKTKQGVAEAAGKTKEGVL			20	2086.15	Tris_K	100	20220131_aSN_WT_Tris_K_100ms_03	4	4.37838	117608002	524.558
aSN_WT	18	38	AAEKTKQGVAEAAGKTKEGVL			20	2086.15	Tris_K	250	20220131_aSN_WT_Tris_K_250ms_01	2	4.36236	16794657	1049.87
aSN_WT	18	38	AAEKTKQGVAEAAGKTKEGVL			20	2086.15	Tris_K	250	20220131_aSN_WT_Tris_K_250ms_01	3	4.36247	68342681	700.169
aSN_WT	18	38	AAEKTKQGVAEAAGKTKEGVL			20	2086.15	Tris_K	250	20220131_aSN_WT_Tris_K_250ms_01	4	4.36407	149728730	525.417
aSN_WT	18	38	AAEKTKQGVAEAAGKTKEGVL			20	2086.15	Tris_K	250	20220131_aSN_WT_Tris_K_250ms_02	2	4.35927	16100517	1049.85
aSN_WT	18	38	AAEKTKQGVAEAAGKTKEGVL			20	2086.15	Tris_K	250	20220131_aSN_WT_Tris_K_250ms_02	3	4.35912	63670830	700.144
aSN_WT	18	38	AAEKTKQGVAEAAGKTKEGVL			20	2086.15	Tris_K	250	20220131_aSN_WT_Tris_K_250ms_02	4	4.36051	134365751	525.39
aSN_WT	18	38	AAEKTKQGVAEAAGKTKEGVL			20	2086.15	Tris_K	250	20220131_aSN_WT_Tris_K_250ms_03	2	4.36564	15333565	1049.85
aSN_WT	18	38	AAEKTKQGVAEAAGKTKEGVL			20	2086.15	Tris_K	250	20220131_aSN_WT_Tris_K_250ms_03	3	4.36604	64226859	700.178
aSN_WT	18	38	AAEKTKQGVAEAAGKTKEGVL			20	2086.15	Tris_K	250	20220131_aSN_WT_Tris_K_250ms_03	4	4.36746	133310517	525.415
aSN_WT	18	38	AAEKTKQGVAEAAGKTKEGVL			20	2086.15	Tris_K	500	20220131_aSN_WT_Tris_K_500ms_01	2	4.35206	24560656	1050.84
aSN_WT	18	38	AAEKTKQGVAEAAGKTKEGVL			20	2086.15	Tris_K	500	20220131_aSN_WT_Tris_K_500ms_01	3	4.3526	101772606	700.791
aSN_WT	18	38	AAEKTKQGVAEAAGKTKEGVL			20	2086.15	Tris_K	500	20220131_aSN_WT_Tris_K_500ms_01	4	4.35408	220088571	525.864
aSN_WT	18	38	AAEKTKQGVAEAAGKTKEGVL			20	2086.15	Tris_K	500	20220131_aSN_WT_Tris_K_500ms_02	2	4.34856	22724801	1050.86
aSN_WT	18	38	AAEKTKQGVAEAAGKTKEGVL			20	2086.15	Tris_K	500	20220131_aSN_WT_Tris_K_500ms_02	3	4.34909	98260856	700.804
aSN_WT	18	38	AAEKTKQGVAEAAGKTKEGVL			20	2086.15	Tris_K	500	20220131_aSN_WT_Tris_K_500ms_02	4	4.35029	209787452	525.917
aSN_WT	18	38	AAEKTKQGVAEAAGKTKEGVL			20	2086.15	Tris_K	500	20220131_aSN_WT_Tris_K_500ms_03	2	4.36037	22558844	1050.89
aSN_WT	18	38	AAEKTKQGVAEAAGKTKEGVL			20	2086.15	Tris_K	500	20220131_aSN_WT_Tris_K_500ms_03	3	4.36054	96479760	700.849
aSN_WT	18	38	AAEKTKQGVAEAAGKTKEGVL			20	2086.15	Tris_K	500	20220131_aSN_WT_Tris_K_500ms_03	4	4.36227	207698015	525.956
aSN_WT	18	38	AAEKTKQGVAEAAGKTKEGVL			20	2086.15	Tris_K	1000	20220131_aSN_WT_Tris_K_1000ms_01	2	4.35675	27622282	1051.12
aSN_WT	18	38	AAEKTKQGVAEAAGKTKEGVL			20	2086.15	Tris_K	1000	20220131_aSN_WT_Tris_K_1000ms_01	3	4.35721	109276918	700.995
aSN_WT	18	38	AAEKTKQGVAEAAGKTKEGVL			20	2086.15	Tris_K	1000	20220131_aSN_WT_Tris_K_1000ms_01	4	4.35865	241227033	526.064
aSN_WT	18	38	AAEKTKQGVAEAAGKTKEGVL			20	2086.15	Tris_K	1000	20220131_aSN_WT_Tris_K_1000ms_02	2	4.35012	24376426	1051.11
aSN_WT	18	38	AAEKTKQGVAEAAGKTKEGVL			20	2086.15	Tris_K	1000	20220131_aSN_WT_Tris_K_1000ms_02	3	4.35093	101731677	700.981
aSN_WT	18	38	AAEKTKQGVAEAAGKTKEGVL			20	2086.15	Tris_K	1000	20220131_aSN_WT_Tris_K_1000ms_02	4	4.35216	217552452	526.016
aSN_WT	18	38	AAEKTKQGVAEAAGKTKEGVL			20	2086.15	Tris_K	1000	20220131_aSN_WT_Tris_K_1000ms_03	2	4.35054	22551540	1051.13
aSN_WT	18	38	AAEKTKQGVAEAAGKTKEGVL			20	2086.15	Tris_K	1000	20220131_aSN_WT_Tris_K_1000ms_03	3	4.35076	89355210	700.994
aSN_WT	18	38	AAEKTKQGVAEAAGKTKEGVL			20	2086.15	Tris_K	1000	20220131_aSN_WT_Tris_K_1000ms_03	4	4.35278	198218971	526.032
aSN_WT	18	38	AAEKTKQGVAEAAGKTKEGVL			20	2086.15	Tris_K	10000	20220131_aSN_WT_Tris_K_10s_01	2	4.35058	23085450	1051.34
aSN_WT	18	38	AAEKTKQGVAEAAGKTKEGVL			20	2086.15	Tris_K	10000	20220131_aSN_WT_Tris_K_10s_01	3	4.35099	99497369	701.119
aSN_WT	18	38	AAEKTKQGVAEAAGKTKEGVL			20	2086.15	Tris_K	10000	20220131_aSN_WT_Tris_K_10s_01	4	4.35274	221882892	526.141
aSN_WT	18	38	AAEKTKQGVAEAAGKTKEGVL			20	2086.15	Tris_K	10000	20220131_aSN_WT_Tris_K_10s_02	2	4.34146	21006500	1051.32
aSN_WT	18	38	AAEKTKQGVAEAAGKTKEGVL			20	2086.15	Tris_K	10000	20220131_aSN_WT_Tris_K_10s_02	3	4.34169	91360296	701.11
aSN_WT	18	38	AAEKTKQGVAEAAGKTKEGVL			20	2086.15	Tris_K	10000	20220131_aSN_WT_Tris_K_10s_02	4	4.34335	194938055	526.11
aSN_WT	18	38	AAEKTKQGVAEAAGKTKEGVL			20	2086.15	Tris_K	10000	20220131_aSN_WT_Tris_K_10s_03	2	4.35127	23107503	1051.3
aSN_WT	18	38	AAEKTKQGVAEAAGKTKEGVL			20	2086.15	Tris_K	10000	20220131_aSN_WT_Tris_K_10s_03	3	4.35231	98091989	701.094
aSN_WT	18	38	AAEKTKQGVAEAAGKTKEGVL			20	2086.15	Tris_K	10000	20220131_aSN_WT_Tris_K_10s_03	4	4.35313	212145929	526.135
aSN_WT	18	38	AAEKTKQGVAEAAGKTKEGVL			20	2086.15	Tris_K	30000	20220131_aSN_WT_Tris_K_30s_01	2	4.34447	23311370	1051.29
aSN_WT	18	38	AAEKTKQGVAEAAGKTKEGVL			20	2086.15	Tris_K	30000	20220131_aSN_WT_Tris_K_30s_01	3	4.3445	96789321	701.093
aSN_WT	18	38	AAEKTKQGVAEAAGKTKEGVL			20	2086.15	Tris_K	30000	20220131_aSN_WT_Tris_K_30s_01	4	4.34574	221430592	526.116
aSN_WT	18	38	AAEKTKQGVAEAAGKTKEGVL			20	2086.15	Tris_K	30000	20220131_aSN_WT_Tris_K_30s_02	2	4.33829	21934310	1051.24
aSN_WT	18	38	AAEKTKQGVAEAAGKTKEGVL			20	2086.15	Tris_K	30000	20220131_aSN_WT_Tris_K_30s_02	3	4.33828	94746346	701.061
aSN_WT	18	38	AAEKTKQGVAEAAGKTKEGVL			20	2086.15	Tris_K	30000	20220131_aSN_WT_Tris_K_30s_02	4	4.33911	205934564	526.107
aSN_WT	18	38	AAEKTKQGVAEAAGKTKEGVL			20	2086.15	Tris_K	30000	20220131_aSN_WT_Tris_K_30s_03	2	4.35505	21769090	1051.35
aSN_WT	18	38	AAEKTKQGVAEAAGKTKEGVL			20	2086.15	Tris_K	30000	20220131_aSN_WT_Tris_K_30s_03	3	4.35651	94612931	701.143
aSN_WT	18	38	AAEKTKQGVAEAAGKTKEGVL			20	2086.15	Tris_K	30000	20220131_aSN_WT_Tris_K_30s_03	4	4.35752	206664094	526.174
aSN_WT	18	38	AAEKTKQGVAEAAGKTKEGVL			20	2086.15	Tris_K	300000	20220131_aSN_WT_Tris_K_300s_01	2	4.35411	22992005	1051.31
aSN_WT	18	38	AAEKTKQGVAEAAGKTKEGVL			20	2086.15	Tris_K	300000	20220131_aSN_WT_Tris_K_300s_01	3	4.35442	95084386	701.119
aSN_WT	18	38	AAEKTKQGVAEAAGKTKEGVL			20	2086.15	Tris_K	300000	20220131_aSN_WT_Tris_K_300s_01	4	4.35486	217665632	526.149
aSN_WT	18	38	AAEKTKQGVAEAAGKTKEGVL			20	2086.15	Tris_K	300000	20220131_aSN_WT_Tris_K_300s_02	2	4.34929	22651575	1051.27
aSN_WT	18	38	AAEKTKQGVAEAAGKTKEGVL			20	2086.15	Tris_K	300000	20220131_aSN_WT_Tris_K_300s_02	3	4.34895	93788255	701.079
aSN_WT	18	38	AAEKTKQGVAEAAGKTKEGVL			20	2086.15	Tris_K	300000	20220131_aSN_WT_Tris_K_300s_02	4	4.34974	202835685	526.129
aSN_WT	18	38	AAEKTKQGVAEAAGKTKEGVL			20	2086.15	Tris_K	300000	20220131_aSN_WT_Tris_K_300s_03	2	4.35298	20952623	1051.29
aSN_WT	18	38	AAEKTKQGVAEAAGKTKEGVL			20	2086.15	Tris_K	300000	20220131_aSN_WT_Tris_K_300s_03	3	4.35384	86196231	701.13
aSN_WT	18	38	AAEKTKQGVAEAAGKTKEGVL			20	2086.15	Tris_K	300000	20220131_aSN_WT_Tris_K_300s_03	4	4.35555	190191269	526.133
aSN_WT	18	38	AAEKTKQGVAEAAGKTKEGVL			20	2086.15	150 mM NaCl	0	220121_aSN_mapping_high_0_01	2	4.40999	2600408	1044.16
aSN_WT	18	38	AAEKTKQGVAEAAGKTKEGVL			20	2086.15	150 mM NaCl	0	220121_aSN_mapping_high_0_01	3	4.4105	21472715	696.43
aSN_WT	18	38	AAEKTKQGVAEAAGKTKEGVL			20	2086.15	150 mM NaCl	0	220121_aSN_mapping_high_0_01	4	4.41136	41370446	522.575
aSN_WT	18	38	AAEKTKQGVAEAAGKTKEGVL			20	2086.15	150 mM NaCl	0	220121_aSN_mapping_vhigh_0_01	2	4.39932	2455574	1044.16
aSN_WT	18	38	AAEKTKQGVAEAAGKTKEGVL			20	2086.15	150 mM NaCl	0	220121_aSN_mapping_vhigh_0_01	3	4.39887	20281181	696.432
aSN_WT	18	38	AAEKTKQGVAEAAGKTKEGVL			20	2086.15	150 mM NaCl	0	220121_aSN_mapping_vhigh_0_01	4	4.39997	38388814	522.573
aSN_WT	18	38	AAEKTKQGVAEAAGKTKEGVL			20	2086.15	150 mM NaCl	0	220121_aSN_mapping_vhigh_0_02	2	4.38889	2559153	1044.16
aSN_WT	18	38	AAEKTKQGVAEAAGKTKEGVL			20	2086.15	150 mM NaCl	0	220121_aSN_mapping_vhigh_0_02	3	4.38891	19707924	696.431
aSN_WT	18	38	AAEKTKQGVAEAAGKTKEGVL			20	2086.15	150 mM NaCl	0	220121_aSN_mapping_vhigh_0_02	4	4.3897	36881936	522.578
aSN_WT	18	38	AAEKTKQGVAEAAGKTKEGVL			20	2086.15	150 mM NaCl	50	20220129_aSN_WT_150 mM NaCl_50ms_01	2	4.40882	19609670	1046.45
aSN_WT	18	38	AAEKTKQGVAEAAGKTKEGVL			20	2086.15	150 mM NaCl	50	20220129_aSN_WT_150 mM NaCl_50ms_01	3	4.40818	76044668	697.94
aSN_WT	18	38	AAEKTKQGVAEAAGKTKEGVL			20	2086.15	150 mM NaCl	50	20220129_aSN_WT_150 mM NaCl_50ms_01	4	4.41055	159356112	523.716
aSN_WT	18	38	AAEKTKQGVAEAAGKTKEGVL			20	2086.15	150 mM NaCl	50	20220129_aSN_WT_150 mM NaCl_50ms_02	2	4.41696	18608893	1046.45
aSN_WT	18	38	AAEKTKQGVAEAAGKTKEGVL			20	2086.15	150 mM NaCl	50	20220129_aSN_WT_150 mM NaCl_50ms_02	3	4.41791	74660872	697.912
aSN_WT	18	38	AAEKTKQGVAEAAGKTKEGVL			20	2086.15	150 mM NaCl	50	20220129_aSN_WT_150 mM NaCl_50ms_02	4	4.4191	157650213	523.707
aSN_WT	18	38	AAEKTKQGVAEAAGKTKEGVL			20	2086.15	150 mM NaCl	50	20220129_aSN_WT_150 mM NaCl_50ms_03	2	4.41188	18693859	1046.42
aSN_WT	18	38	AAEKTKQGVAEAAGKTKEGVL			20	2086.15	150 mM NaCl	50	20220129_aSN_WT_150 mM NaCl_50ms_03	3	4.41273	72521522	697.885
aSN_WT	18	38	AAEKTKQGVAEAAGKTKEGVL			20	2086.15	150 mM NaCl	50	20220129_aSN_WT_150 mM NaCl_50ms_03	4	4.41355	158670856	523.682
aSN_WT	18	38	AAEKTKQGVAEAAGKTKEGVL			20	2086.15	150 mM NaCl	100	20220129_aSN_WT_150 mM NaCl_100ms_01	2	4.39505	18726442	1047.56
aSN_WT	18	38	AAEKTKQGVAEAAGKTKEGVL			20	2086.15	150 mM NaCl	100	20220129_aSN_WT_150 mM NaCl_100ms_01	3	4.39514	72476891	698.655
aSN_WT	18	38	AAEKTKQGVAEAAGKTKEGVL			20	2086.15	150 mM NaCl	100	20220129_aSN_WT_150 mM NaCl_100ms_01	4	4.39642	154392437	524.267
aSN_WT	18	38	AAEKTKQGVAEAAGKTKEGVL			20	2086.15	150 mM NaCl	100	20220129_aSN_WT_150 mM NaCl_100ms_02	2	4.40382	17334185	1047.55
aSN_WT	18	38	AAEKTKQGVAEAAGKTKEGVL			20	2086.15	150 mM NaCl	100	20220129_aSN_WT_150 mM NaCl_100ms_02	3	4.40468	65838318	698.645
aSN_WT	18	38	AAEKTKQGVAEAAGKTKEGVL			20	2086.15	150 mM NaCl	100	20220129_aSN_WT_150 mM NaCl_100ms_02	4	4.40503	142413405	524.272
aSN_WT	18	38	AAEKTKQGVAEAAGKTKEGVL			20	2086.15	150 mM NaCl	100	20220129_aSN_WT_150 mM NaCl_100ms_03	2	4.40212	18387209	1047.51
aSN_WT	18	38	AAEKTKQGVAEAAGKTKEGVL			20	2086.15	150 mM NaCl	100	20220129_aSN_WT_150 mM NaCl_100ms_03	3	4.40284	70586934	698.591
aSN_WT	18	38	AAEKTKQGVAEAAGKTKEGVL			20	2086.15	150 mM NaCl	100	20220129_aSN_WT_150 mM NaCl_100ms_03	4	4.40367	153031017	524.224
aSN_WT	18	38	AAEKTKQGVAEAAGKTKEGVL			20	2086.15	150 mM NaCl	250	20220129_aSN_WT_150 mM NaCl_250ms_01	2	4.39459	18352396	1049.34
aSN_WT	18	38	AAEKTKQGVAEAAGKTKEGVL			20	2086.15	150 mM NaCl	250	20220129_aSN_WT_150 mM NaCl_250ms_01	3	4.39544	73281406	699.832
aSN_WT	18	38	AAEKTKQGVAEAAGKTKEGVL			20	2086.15	150 mM NaCl	250	20220129_aSN_WT_150 mM NaCl_250ms_01	4	4.39602	168066116	525.169
aSN_WT	18	38	AAEKTKQGVAEAAGKTKEGVL			20	2086.15	150 mM NaCl	250	20220129_aSN_WT_150 mM NaCl_250ms_02	2	4.39627	19816182	1049.33
aSN_WT	18	38	AAEKTKQGVAEAAGKTKEGVL			20	2086.15	150 mM NaCl	250	20220129_aSN_WT_150 mM NaCl_250ms_02	3	4.39642	78729779	699.797
aSN_WT	18	38	AAEKTKQGVAEAAGKTKEGVL			20	2086.15	150 mM NaCl	250	20220129_aSN_WT_150 mM NaCl_250ms_02	4	4.39764	185358259	525.146
aSN_WT	18	38	AAEKTKQGVAEAAGKTKEGVL			20	2086.15	150 mM NaCl	250	20220129_aSN_WT_150 mM NaCl_250ms_03	2	4.39485	18488041	1049.29
aSN_WT	18	38	AAEKTKQGVAEAAGKTKEGVL			20	2086.15	150 mM NaCl	250	20220129_aSN_WT_150 mM NaCl_250ms_03	3	4.39499	81060271	699.787
aSN_WT	18	38	AAEKTKQGVAEAAGKTKEGVL			20	2086.15	150 mM NaCl	250	20220129_aSN_WT_150 mM NaCl_250ms_03	4	4.39693	169813289	525.11
aSN_WT	18	38	AAEKTKQGVAEAAGKTKEGVL			20	2086.15	150 mM NaCl	500	20220129_aSN_WT_150 mM NaCl_500ms_01	2	4.37769	27929542	1050.6
aSN_WT	18	38	AAEKTKQGVAEAAGKTKEGVL			20	2086.15	150 mM NaCl	500	20220129_aSN_WT_150 mM NaCl_500ms_01	3	4.37803	120320640	700.64
aSN_WT	18	38	AAEKTKQGVAEAAGKTKEGVL			20	2086.15	150 mM NaCl	500	20220129_aSN_WT_150 mM NaCl_500ms_01	4	4.37916	255880420	525.787
aSN_WT	18	38	AAEKTKQGVAEAAGKTKEGVL			20	2086.15	150 mM NaCl	500	20220129_aSN_WT_150 mM NaCl_500ms_02	2	4.38411	27310496	1050.6
aSN_WT	18	38	AAEKTKQGVAEAAGKTKEGVL			20	2086.15	150 mM NaCl	500	20220129_aSN_WT_150 mM NaCl_500ms_02	3	4.38439	114190661	700.654
aSN_WT	18	38	AAEKTKQGVAEAAGKTKEGVL			20	2086.15	150 mM NaCl	500	20220129_aSN_WT_150 mM NaCl_500ms_02	4	4.38629	263523078	525.762
aSN_WT	18	38	AAEKTKQGVAEAAGKTKEGVL			20	2086.15	150 mM NaCl	500	20220129_aSN_WT_150 mM NaCl_500ms_03	2	4.38307	24664331	1050.6
aSN_WT	18	38	AAEKTKQGVAEAAGKTKEGVL			20	2086.15	150 mM NaCl	500	20220129_aSN_WT_150 mM NaCl_500ms_03	3	4.38402	105131719	700.636
aSN_WT	18	38	AAEKTKQGVAEAAGKTKEGVL			20	2086.15	150 mM NaCl	500	20220129_aSN_WT_150 mM NaCl_500ms_03	4	4.38485	249140375	525.784
aSN_WT	18	38	AAEKTKQGVAEAAGKTKEGVL			20	2086.15	150 mM NaCl	1000	20220129_aSN_WT_150 mM NaCl_1000ms_01	2	4.37333	31701779	1051.03
aSN_WT	18	38	AAEKTKQGVAEAAGKTKEGVL			20	2086.15	150 mM NaCl	1000	20220129_aSN_WT_150 mM NaCl_1000ms_01	3	4.37364	134852702	700.935
aSN_WT	18	38	AAEKTKQGVAEAAGKTKEGVL			20	2086.15	150 mM NaCl	1000	20220129_aSN_WT_150 mM NaCl_1000ms_01	4	4.3748	291075513	526.017
aSN_WT	18	38	AAEKTKQGVAEAAGKTKEGVL			20	2086.15	150 mM NaCl	1000	20220129_aSN_WT_150 mM NaCl_1000ms_02	2	4.38784	28896577	1051.05
aSN_WT	18	38	AAEKTKQGVAEAAGKTKEGVL			20	2086.15	150 mM NaCl	1000	20220129_aSN_WT_150 mM NaCl_1000ms_02	3	4.38832	129486885	700.927
aSN_WT	18	38	AAEKTKQGVAEAAGKTKEGVL			20	2086.15	150 mM NaCl	1000	20220129_aSN_WT_150 mM NaCl_1000ms_02	4	4.38918	285129584	526.003
aSN_WT	18	38	AAEKTKQGVAEAAGKTKEGVL			20	2086.15	150 mM NaCl	1000	20220129_aSN_WT_150 mM NaCl_1000ms_03	2	4.38402	27858529	1050.96
aSN_WT	18	38	AAEKTKQGVAEAAGKTKEGVL			20	2086.15	150 mM NaCl	1000	20220129_aSN_WT_150 mM NaCl_1000ms_03	3	4.38354	119690860	700.885
aSN_WT	18	38	AAEKTKQGVAEAAGKTKEGVL			20	2086.15	150 mM NaCl	1000	20220129_aSN_WT_150 mM NaCl_1000ms_03	4	4.38563	260679411	525.949
aSN_WT	18	38	AAEKTKQGVAEAAGKTKEGVL			20	2086.15	150 mM NaCl	10000	20220129_aSN_WT_150 mM NaCl_10s_01	2	4.37506	28008882	1051.24
aSN_WT	18	38	AAEKTKQGVAEAAGKTKEGVL			20	2086.15	150 mM NaCl	10000	20220129_aSN_WT_150 mM NaCl_10s_01	3	4.37572	124825453	701.059
aSN_WT	18	38	AAEKTKQGVAEAAGKTKEGVL			20	2086.15	150 mM NaCl	10000	20220129_aSN_WT_150 mM NaCl_10s_01	4	4.37695	271056535	526.109
aSN_WT	18	38	AAEKTKQGVAEAAGKTKEGVL			20	2086.15	150 mM NaCl	10000	20220129_aSN_WT_150 mM NaCl_10s_02	2	4.38413	28191635	1051.25
aSN_WT	18	38	AAEKTKQGVAEAAGKTKEGVL			20	2086.15	150 mM NaCl	10000	20220129_aSN_WT_150 mM NaCl_10s_02	3	4.38459	125884270	701.082
aSN_WT	18	38	AAEKTKQGVAEAAGKTKEGVL			20	2086.15	150 mM NaCl	10000	20220129_aSN_WT_150 mM NaCl_10s_02	4	4.38565	279668302	526.112
aSN_WT	18	38	AAEKTKQGVAEAAGKTKEGVL			20	2086.15	150 mM NaCl	10000	20220129_aSN_WT_150 mM NaCl_10s_03	2	4.37738	25065441	1051.24
aSN_WT	18	38	AAEKTKQGVAEAAGKTKEGVL			20	2086.15	150 mM NaCl	10000	20220129_aSN_WT_150 mM NaCl_10s_03	3	4.37773	113178209	701.061
aSN_WT	18	38	AAEKTKQGVAEAAGKTKEGVL			20	2086.15	150 mM NaCl	10000	20220129_aSN_WT_150 mM NaCl_10s_03	4	4.37868	244427871	526.106
aSN_WT	18	38	AAEKTKQGVAEAAGKTKEGVL			20	2086.15	150 mM NaCl	30000	20220129_aSN_WT_150 mM NaCl_30s_01	2	4.37819	27728001	1051.26
aSN_WT	18	38	AAEKTKQGVAEAAGKTKEGVL			20	2086.15	150 mM NaCl	30000	20220129_aSN_WT_150 mM NaCl_30s_01	3	4.37878	115487628	701.076
aSN_WT	18	38	AAEKTKQGVAEAAGKTKEGVL			20	2086.15	150 mM NaCl	30000	20220129_aSN_WT_150 mM NaCl_30s_01	4	4.37973	250699494	526.118
aSN_WT	18	38	AAEKTKQGVAEAAGKTKEGVL			20	2086.15	150 mM NaCl	30000	20220129_aSN_WT_150 mM NaCl_30s_02	2	4.37958	25922536	1051.22
aSN_WT	18	38	AAEKTKQGVAEAAGKTKEGVL			20	2086.15	150 mM NaCl	30000	20220129_aSN_WT_150 mM NaCl_30s_02	3	4.38081	107359330	701.074
aSN_WT	18	38	AAEKTKQGVAEAAGKTKEGVL			20	2086.15	150 mM NaCl	30000	20220129_aSN_WT_150 mM NaCl_30s_02	4	4.38209	246069368	526.07
aSN_WT	18	38	AAEKTKQGVAEAAGKTKEGVL			20	2086.15	150 mM NaCl	30000	20220129_aSN_WT_150 mM NaCl_30s_03	2	4.38824	26477509	1051.22
aSN_WT	18	38	AAEKTKQGVAEAAGKTKEGVL			20	2086.15	150 mM NaCl	30000	20220129_aSN_WT_150 mM NaCl_30s_03	3	4.38811	116204688	701.061
aSN_WT	18	38	AAEKTKQGVAEAAGKTKEGVL			20	2086.15	150 mM NaCl	30000	20220129_aSN_WT_150 mM NaCl_30s_03	4	4.38932	253887023	526.098
aSN_WT	18	38	AAEKTKQGVAEAAGKTKEGVL			20	2086.15	150 mM NaCl	300000	20220129_aSN_WT_150 mM NaCl_300s_01	2	4.38974	26639951	1051.27
aSN_WT	18	38	AAEKTKQGVAEAAGKTKEGVL			20	2086.15	150 mM NaCl	300000	20220129_aSN_WT_150 mM NaCl_300s_01	3	4.39034	116983880	701.086
aSN_WT	18	38	AAEKTKQGVAEAAGKTKEGVL			20	2086.15	150 mM NaCl	300000	20220129_aSN_WT_150 mM NaCl_300s_01	4	4.39159	252357315	526.118
aSN_WT	18	38	AAEKTKQGVAEAAGKTKEGVL			20	2086.15	150 mM NaCl	300000	20220129_aSN_WT_150 mM NaCl_300s_02	2	4.38316	26691371	1051.28
aSN_WT	18	38	AAEKTKQGVAEAAGKTKEGVL			20	2086.15	150 mM NaCl	300000	20220129_aSN_WT_150 mM NaCl_300s_02	3	4.38354	112818220	701.087
aSN_WT	18	38	AAEKTKQGVAEAAGKTKEGVL			20	2086.15	150 mM NaCl	300000	20220129_aSN_WT_150 mM NaCl_300s_02	4	4.38491	249193192	526.097
aSN_WT	18	38	AAEKTKQGVAEAAGKTKEGVL			20	2086.15	150 mM NaCl	300000	20220129_aSN_WT_150 mM NaCl_300s_03	2	4.37824	24358391	1051.25
aSN_WT	18	38	AAEKTKQGVAEAAGKTKEGVL			20	2086.15	150 mM NaCl	300000	20220129_aSN_WT_150 mM NaCl_300s_03	3	4.37842	103971945	701.078
aSN_WT	18	38	AAEKTKQGVAEAAGKTKEGVL			20	2086.15	150 mM NaCl	300000	20220129_aSN_WT_150 mM NaCl_300s_03	4	4.37945	231161285	526.111
aSN_WT	18	38	AAEKTKQGVAEAAGKTKEGVL			20	2086.15	No Salt	0	220121_aSN_mapping_high_0_01	2	4.40999	2600408	1044.16
aSN_WT	18	38	AAEKTKQGVAEAAGKTKEGVL			20	2086.15	No Salt	0	220121_aSN_mapping_high_0_01	3	4.4105	21472715	696.43
aSN_WT	18	38	AAEKTKQGVAEAAGKTKEGVL			20	2086.15	No Salt	0	220121_aSN_mapping_vhigh_0_01	2	4.39932	2455574	1044.16
aSN_WT	18	38	AAEKTKQGVAEAAGKTKEGVL			20	2086.15	No Salt	0	220121_aSN_mapping_vhigh_0_01	3	4.39887	20281181	696.432
aSN_WT	18	38	AAEKTKQGVAEAAGKTKEGVL			20	2086.15	No Salt	0	220121_aSN_mapping_vhigh_0_02	2	4.38889	2559153	1044.16
aSN_WT	18	38	AAEKTKQGVAEAAGKTKEGVL			20	2086.15	No Salt	0	220121_aSN_mapping_vhigh_0_02	3	4.38891	19707924	696.431
aSN_WT	18	38	AAEKTKQGVAEAAGKTKEGVL			20	2086.15	No Salt	50	20220125_aSN_WT_No Salt_50ms_01	2	4.31012	15417942	1046.19
aSN_WT	18	38	AAEKTKQGVAEAAGKTKEGVL			20	2086.15	No Salt	50	20220125_aSN_WT_No Salt_50ms_01	3	4.31153	49763958	697.752
aSN_WT	18	38	AAEKTKQGVAEAAGKTKEGVL			20	2086.15	No Salt	50	20220125_aSN_WT_No Salt_50ms_02	2	4.31464	10515755	1046.17
aSN_WT	18	38	AAEKTKQGVAEAAGKTKEGVL			20	2086.15	No Salt	50	20220125_aSN_WT_No Salt_50ms_02	3	4.31675	36386036	697.689
aSN_WT	18	38	AAEKTKQGVAEAAGKTKEGVL			20	2086.15	No Salt	50	20220125_aSN_WT_No Salt_50ms_03	2	4.31145	8620457	1046.2
aSN_WT	18	38	AAEKTKQGVAEAAGKTKEGVL			20	2086.15	No Salt	50	20220125_aSN_WT_No Salt_50ms_03	3	4.31248	30493537	697.707
aSN_WT	18	38	AAEKTKQGVAEAAGKTKEGVL			20	2086.15	No Salt	100	20220125_aSN_WT_No Salt_100ms_02	2	4.30968	11300430	1047.22
aSN_WT	18	38	AAEKTKQGVAEAAGKTKEGVL			20	2086.15	No Salt	100	20220125_aSN_WT_No Salt_100ms_02	3	4.30949	38344556	698.408
aSN_WT	18	38	AAEKTKQGVAEAAGKTKEGVL			20	2086.15	No Salt	100	20220125_aSN_WT_No Salt_100ms_03	2	4.32152	8005341	1047.16
aSN_WT	18	38	AAEKTKQGVAEAAGKTKEGVL			20	2086.15	No Salt	100	20220125_aSN_WT_No Salt_100ms_03	3	4.32553	27815912	698.325
aSN_WT	18	38	AAEKTKQGVAEAAGKTKEGVL			20	2086.15	No Salt	100	20220125_aSN_WT_No Salt_100ms_01	2	4.3036	14855988	1047.21
aSN_WT	18	38	AAEKTKQGVAEAAGKTKEGVL			20	2086.15	No Salt	100	20220125_aSN_WT_No Salt_100ms_01	3	4.30441	50190216	698.389
aSN_WT	18	38	AAEKTKQGVAEAAGKTKEGVL			20	2086.15	No Salt	250	20220125_aSN_WT_No Salt_250ms_01	2	4.29139	11815478	1048.98
aSN_WT	18	38	AAEKTKQGVAEAAGKTKEGVL			20	2086.15	No Salt	250	20220125_aSN_WT_No Salt_250ms_01	3	4.29224	43318234	699.512
aSN_WT	18	38	AAEKTKQGVAEAAGKTKEGVL			20	2086.15	No Salt	250	20220125_aSN_WT_No Salt_250ms_02	2	4.31085	10672056	1048.97
aSN_WT	18	38	AAEKTKQGVAEAAGKTKEGVL			20	2086.15	No Salt	250	20220125_aSN_WT_No Salt_250ms_02	3	4.31264	40230394	699.521
aSN_WT	18	38	AAEKTKQGVAEAAGKTKEGVL			20	2086.15	No Salt	250	20220125_aSN_WT_No Salt_250ms_03	2	4.29604	8782914	1048.7
aSN_WT	18	38	AAEKTKQGVAEAAGKTKEGVL			20	2086.15	No Salt	500	20220125_aSN_WT_No Salt_500ms_01	2	4.27926	15776653	1050.37
aSN_WT	18	38	AAEKTKQGVAEAAGKTKEGVL			20	2086.15	No Salt	500	20220125_aSN_WT_No Salt_500ms_01	3	4.27948	62454597	700.432
aSN_WT	18	38	AAEKTKQGVAEAAGKTKEGVL			20	2086.15	No Salt	500	20220125_aSN_WT_No Salt_500ms_02	2	4.28718	12992665	1050.25
aSN_WT	18	38	AAEKTKQGVAEAAGKTKEGVL			20	2086.15	No Salt	500	20220125_aSN_WT_No Salt_500ms_02	3	4.28719	51160132	700.35
aSN_WT	18	38	AAEKTKQGVAEAAGKTKEGVL			20	2086.15	No Salt	500	20220125_aSN_WT_No Salt_500ms_03	2	4.29873	11688449	1049.93
aSN_WT	18	38	AAEKTKQGVAEAAGKTKEGVL			20	2086.15	No Salt	1000	20220125_aSN_WT_No Salt_1000ms_02	2	4.2793	24823762	1050.86
aSN_WT	18	38	AAEKTKQGVAEAAGKTKEGVL			20	2086.15	No Salt	1000	20220125_aSN_WT_No Salt_1000ms_02	3	4.27957	84311256	700.768
aSN_WT	18	38	AAEKTKQGVAEAAGKTKEGVL			20	2086.15	No Salt	1000	20220125_aSN_WT_No Salt_1000ms_03	2	4.27856	14698332	1050.87
aSN_WT	18	38	AAEKTKQGVAEAAGKTKEGVL			20	2086.15	No Salt	1000	20220125_aSN_WT_No Salt_1000ms_03	3	4.27907	57991940	700.765
aSN_WT	18	38	AAEKTKQGVAEAAGKTKEGVL			20	2086.15	No Salt	1000	20220125_aSN_WT_No Salt_1000ms_04	2	4.29174	11648442	1050.82
aSN_WT	18	38	AAEKTKQGVAEAAGKTKEGVL			20	2086.15	No Salt	1000	20220125_aSN_WT_No Salt_1000ms_04	3	4.29245	46783787	700.738
aSN_WT	18	38	AAEKTKQGVAEAAGKTKEGVL			20	2086.15	No Salt	10000	20220125_aSN_WT_No Salt_10s_01	2	4.28682	22410455	1051.25
aSN_WT	18	38	AAEKTKQGVAEAAGKTKEGVL			20	2086.15	No Salt	10000	20220125_aSN_WT_No Salt_10s_01	3	4.28707	75212155	701.041
aSN_WT	18	38	AAEKTKQGVAEAAGKTKEGVL			20	2086.15	No Salt	10000	20220125_aSN_WT_No Salt_10s_02	2	4.28737	13360817	1051.19
aSN_WT	18	38	AAEKTKQGVAEAAGKTKEGVL			20	2086.15	No Salt	10000	20220125_aSN_WT_No Salt_10s_02	3	4.28779	49375639	700.965
aSN_WT	18	38	AAEKTKQGVAEAAGKTKEGVL			20	2086.15	No Salt	10000	20220125_aSN_WT_No Salt_10s_03	2	4.30009	12494667	1051.22
aSN_WT	18	38	AAEKTKQGVAEAAGKTKEGVL			20	2086.15	No Salt	10000	20220125_aSN_WT_No Salt_10s_03	3	4.2999	44731887	701.001
aSN_WT	18	38	AAEKTKQGVAEAAGKTKEGVL			20	2086.15	No Salt	30000	20220125_aSN_WT_No Salt_30s_01	2	4.2879	15308422	1051.23
aSN_WT	18	38	AAEKTKQGVAEAAGKTKEGVL			20	2086.15	No Salt	30000	20220125_aSN_WT_No Salt_30s_01	3	4.28787	59775088	700.96
aSN_WT	18	38	AAEKTKQGVAEAAGKTKEGVL			20	2086.15	No Salt	30000	20220125_aSN_WT_No Salt_30s_02	2	4.28923	11426163	1051.26
aSN_WT	18	38	AAEKTKQGVAEAAGKTKEGVL			20	2086.15	No Salt	30000	20220125_aSN_WT_No Salt_30s_02	3	4.28962	41667746	701.021
aSN_WT	18	38	AAEKTKQGVAEAAGKTKEGVL			20	2086.15	No Salt	30000	20220125_aSN_WT_No Salt_30s_03	2	4.29422	12214478	1050.75
aSN_WT	18	38	AAEKTKQGVAEAAGKTKEGVL			20	2086.15	No Salt	300000	20220125_aSN_WT_No Salt_300s_01	2	4.29249	18401236	1051.27
aSN_WT	18	38	AAEKTKQGVAEAAGKTKEGVL			20	2086.15	No Salt	300000	20220125_aSN_WT_No Salt_300s_01	3	4.29284	65346700	700.984
aSN_WT	18	38	AAEKTKQGVAEAAGKTKEGVL			20	2086.15	No Salt	300000	20220125_aSN_WT_No Salt_300s_02	2	4.28307	12644494	1051.27
aSN_WT	18	38	AAEKTKQGVAEAAGKTKEGVL			20	2086.15	No Salt	300000	20220125_aSN_WT_No Salt_300s_02	3	4.28319	49031132	701.026
aSN_WT	18	38	AAEKTKQGVAEAAGKTKEGVL			20	2086.15	No Salt	300000	20220125_aSN_WT_No Salt_300s_03	2	4.30292	11288238	1051.14
aSN_WT	18	38	AAEKTKQGVAEAAGKTKEGVL			20	2086.15	No Salt	300000	20220125_aSN_WT_No Salt_300s_03	3	4.30375	38940731	700.892
aSN_WT	39	54	YVGSKTKEGVVHGVAT			15	1631.88	2 mM CaCl2	0	220121_aSN_mapping_high_0_01	2	4.15309	23015522	816.879
aSN_WT	39	54	YVGSKTKEGVVHGVAT			15	1631.88	2 mM CaCl2	0	220121_aSN_mapping_high_0_01	3	4.15358	102226601	544.924
aSN_WT	39	54	YVGSKTKEGVVHGVAT			15	1631.88	2 mM CaCl2	0	220121_aSN_mapping_high_0_01	4	4.15677	1897580	408.961
aSN_WT	39	54	YVGSKTKEGVVHGVAT			15	1631.88	2 mM CaCl2	0	220121_aSN_mapping_vhigh_0_01	2	4.14309	21144217	816.882
aSN_WT	39	54	YVGSKTKEGVVHGVAT			15	1631.88	2 mM CaCl2	0	220121_aSN_mapping_vhigh_0_01	3	4.1437	90225669	544.928
aSN_WT	39	54	YVGSKTKEGVVHGVAT			15	1631.88	2 mM CaCl2	0	220121_aSN_mapping_vhigh_0_01	4	4.1447	1812401	408.957
aSN_WT	39	54	YVGSKTKEGVVHGVAT			15	1631.88	2 mM CaCl2	0	220121_aSN_mapping_vhigh_0_02	2	4.13527	23696931	816.857
aSN_WT	39	54	YVGSKTKEGVVHGVAT			15	1631.88	2 mM CaCl2	0	220121_aSN_mapping_vhigh_0_02	3	4.13577	94891288	544.915
aSN_WT	39	54	YVGSKTKEGVVHGVAT			15	1631.88	2 mM CaCl2	0	220121_aSN_mapping_vhigh_0_02	4	4.13812	1826429	408.956
aSN_WT	39	54	YVGSKTKEGVVHGVAT			15	1631.88	2 mM CaCl2	50	20220128_aSN_WT_2 mM CaCl2_50ms_01	2	4.12581	70144444	818.313
aSN_WT	39	54	YVGSKTKEGVVHGVAT			15	1631.88	2 mM CaCl2	50	20220128_aSN_WT_2 mM CaCl2_50ms_01	3	4.1269	159397625	545.922
aSN_WT	39	54	YVGSKTKEGVVHGVAT			15	1631.88	2 mM CaCl2	50	20220128_aSN_WT_2 mM CaCl2_50ms_02	2	4.13208	65206486	818.337
aSN_WT	39	54	YVGSKTKEGVVHGVAT			15	1631.88	2 mM CaCl2	50	20220128_aSN_WT_2 mM CaCl2_50ms_02	3	4.13356	151986553	545.903
aSN_WT	39	54	YVGSKTKEGVVHGVAT			15	1631.88	2 mM CaCl2	50	20220128_aSN_WT_2 mM CaCl2_50ms_03	2	4.13413	63657930	818.33
aSN_WT	39	54	YVGSKTKEGVVHGVAT			15	1631.88	2 mM CaCl2	50	20220128_aSN_WT_2 mM CaCl2_50ms_03	3	4.13547	151000469	545.899
aSN_WT	39	54	YVGSKTKEGVVHGVAT			15	1631.88	2 mM CaCl2	100	20220128_aSN_WT_2 mM CaCl2_100ms_01	2	4.12258	63660050	818.896
aSN_WT	39	54	YVGSKTKEGVVHGVAT			15	1631.88	2 mM CaCl2	100	20220128_aSN_WT_2 mM CaCl2_100ms_01	3	4.12384	146135917	546.311
aSN_WT	39	54	YVGSKTKEGVVHGVAT			15	1631.88	2 mM CaCl2	100	20220128_aSN_WT_2 mM CaCl2_100ms_02	2	4.12703	62107095	818.921
aSN_WT	39	54	YVGSKTKEGVVHGVAT			15	1631.88	2 mM CaCl2	100	20220128_aSN_WT_2 mM CaCl2_100ms_02	3	4.12753	142089910	546.301
aSN_WT	39	54	YVGSKTKEGVVHGVAT			15	1631.88	2 mM CaCl2	100	20220128_aSN_WT_2 mM CaCl2_100ms_03	2	4.13799	62924570	818.923
aSN_WT	39	54	YVGSKTKEGVVHGVAT			15	1631.88	2 mM CaCl2	100	20220128_aSN_WT_2 mM CaCl2_100ms_03	3	4.13938	149970141	546.293
aSN_WT	39	54	YVGSKTKEGVVHGVAT			15	1631.88	2 mM CaCl2	250	20220128_aSN_WT_2 mM CaCl2_250ms_01	2	4.12414	66002605	819.855
aSN_WT	39	54	YVGSKTKEGVVHGVAT			15	1631.88	2 mM CaCl2	250	20220128_aSN_WT_2 mM CaCl2_250ms_01	3	4.12536	163354590	546.938
aSN_WT	39	54	YVGSKTKEGVVHGVAT			15	1631.88	2 mM CaCl2	250	20220128_aSN_WT_2 mM CaCl2_250ms_02	2	4.12608	67844108	819.811
aSN_WT	39	54	YVGSKTKEGVVHGVAT			15	1631.88	2 mM CaCl2	250	20220128_aSN_WT_2 mM CaCl2_250ms_02	3	4.12792	169574167	546.937
aSN_WT	39	54	YVGSKTKEGVVHGVAT			15	1631.88	2 mM CaCl2	250	20220128_aSN_WT_2 mM CaCl2_250ms_03	2	4.13288	70851950	819.832
aSN_WT	39	54	YVGSKTKEGVVHGVAT			15	1631.88	2 mM CaCl2	250	20220128_aSN_WT_2 mM CaCl2_250ms_03	3	4.13454	179352319	546.913
aSN_WT	39	54	YVGSKTKEGVVHGVAT			15	1631.88	2 mM CaCl2	500	20220128_aSN_WT_2 mM CaCl2_500ms_01	2	4.11258	93418256	820.55
aSN_WT	39	54	YVGSKTKEGVVHGVAT			15	1631.88	2 mM CaCl2	500	20220128_aSN_WT_2 mM CaCl2_500ms_01	3	4.11315	246187236	547.403
aSN_WT	39	54	YVGSKTKEGVVHGVAT			15	1631.88	2 mM CaCl2	500	20220128_aSN_WT_2 mM CaCl2_500ms_02	2	4.12088	93775058	820.566
aSN_WT	39	54	YVGSKTKEGVVHGVAT			15	1631.88	2 mM CaCl2	500	20220128_aSN_WT_2 mM CaCl2_500ms_02	3	4.1223	254384175	547.397
aSN_WT	39	54	YVGSKTKEGVVHGVAT			15	1631.88	2 mM CaCl2	500	20220128_aSN_WT_2 mM CaCl2_500ms_03	2	4.12316	93899056	820.526
aSN_WT	39	54	YVGSKTKEGVVHGVAT			15	1631.88	2 mM CaCl2	500	20220128_aSN_WT_2 mM CaCl2_500ms_03	3	4.12392	256365969	547.391
aSN_WT	39	54	YVGSKTKEGVVHGVAT			15	1631.88	2 mM CaCl2	1000	20220128_aSN_WT_2 mM CaCl2_1000ms_01	2	4.11116	104850974	820.848
aSN_WT	39	54	YVGSKTKEGVVHGVAT			15	1631.88	2 mM CaCl2	1000	20220128_aSN_WT_2 mM CaCl2_1000ms_01	3	4.1122	275377054	547.598
aSN_WT	39	54	YVGSKTKEGVVHGVAT			15	1631.88	2 mM CaCl2	1000	20220128_aSN_WT_2 mM CaCl2_1000ms_02	2	4.1184	91584543	820.841
aSN_WT	39	54	YVGSKTKEGVVHGVAT			15	1631.88	2 mM CaCl2	1000	20220128_aSN_WT_2 mM CaCl2_1000ms_02	3	4.11903	243287961	547.597
aSN_WT	39	54	YVGSKTKEGVVHGVAT			15	1631.88	2 mM CaCl2	1000	20220128_aSN_WT_2 mM CaCl2_1000ms_03	2	4.12383	93953926	820.849
aSN_WT	39	54	YVGSKTKEGVVHGVAT			15	1631.88	2 mM CaCl2	1000	20220128_aSN_WT_2 mM CaCl2_1000ms_03	3	4.12523	256381337	547.605
aSN_WT	39	54	YVGSKTKEGVVHGVAT			15	1631.88	2 mM CaCl2	10000	20220128_aSN_WT_2 mM CaCl2_10s_01	2	4.1055	89481336	821.123
aSN_WT	39	54	YVGSKTKEGVVHGVAT			15	1631.88	2 mM CaCl2	10000	20220128_aSN_WT_2 mM CaCl2_10s_01	3	4.10643	236607172	547.77
aSN_WT	39	54	YVGSKTKEGVVHGVAT			15	1631.88	2 mM CaCl2	10000	20220128_aSN_WT_2 mM CaCl2_10s_02	2	4.11884	87296332	821.115
aSN_WT	39	54	YVGSKTKEGVVHGVAT			15	1631.88	2 mM CaCl2	10000	20220128_aSN_WT_2 mM CaCl2_10s_02	3	4.11965	232116311	547.78
aSN_WT	39	54	YVGSKTKEGVVHGVAT			15	1631.88	2 mM CaCl2	10000	20220128_aSN_WT_2 mM CaCl2_10s_03	2	4.12472	88048015	821.164
aSN_WT	39	54	YVGSKTKEGVVHGVAT			15	1631.88	2 mM CaCl2	10000	20220128_aSN_WT_2 mM CaCl2_10s_03	3	4.12557	236422485	547.801
aSN_WT	39	54	YVGSKTKEGVVHGVAT			15	1631.88	2 mM CaCl2	30000	20220128_aSN_WT_2 mM CaCl2_30s_01	2	4.11795	89236746	821.16
aSN_WT	39	54	YVGSKTKEGVVHGVAT			15	1631.88	2 mM CaCl2	30000	20220128_aSN_WT_2 mM CaCl2_30s_01	3	4.11918	237145627	547.803
aSN_WT	39	54	YVGSKTKEGVVHGVAT			15	1631.88	2 mM CaCl2	30000	20220128_aSN_WT_2 mM CaCl2_30s_02	2	4.11272	92410572	821.125
aSN_WT	39	54	YVGSKTKEGVVHGVAT			15	1631.88	2 mM CaCl2	30000	20220128_aSN_WT_2 mM CaCl2_30s_02	3	4.11371	252016441	547.774
aSN_WT	39	54	YVGSKTKEGVVHGVAT			15	1631.88	2 mM CaCl2	30000	20220128_aSN_WT_2 mM CaCl2_30s_03	2	4.12297	91026486	821.128
aSN_WT	39	54	YVGSKTKEGVVHGVAT			15	1631.88	2 mM CaCl2	30000	20220128_aSN_WT_2 mM CaCl2_30s_03	3	4.12396	246165931	547.782
aSN_WT	39	54	YVGSKTKEGVVHGVAT			15	1631.88	2 mM CaCl2	300000	20220128_aSN_WT_2 mM CaCl2_300s_01	2	4.11065	85817164	821.124
aSN_WT	39	54	YVGSKTKEGVVHGVAT			15	1631.88	2 mM CaCl2	300000	20220128_aSN_WT_2 mM CaCl2_300s_01	3	4.11213	221369734	547.768
aSN_WT	39	54	YVGSKTKEGVVHGVAT			15	1631.88	2 mM CaCl2	300000	20220128_aSN_WT_2 mM CaCl2_300s_02	2	4.11751	81148259	821.116
aSN_WT	39	54	YVGSKTKEGVVHGVAT			15	1631.88	2 mM CaCl2	300000	20220128_aSN_WT_2 mM CaCl2_300s_02	3	4.11881	213037099	547.779
aSN_WT	39	54	YVGSKTKEGVVHGVAT			15	1631.88	2 mM CaCl2	300000	20220128_aSN_WT_2 mM CaCl2_300s_03	2	4.12529	83785318	821.162
aSN_WT	39	54	YVGSKTKEGVVHGVAT			15	1631.88	2 mM CaCl2	300000	20220128_aSN_WT_2 mM CaCl2_300s_03	3	4.12631	223693112	547.801
aSN_WT	39	54	YVGSKTKEGVVHGVAT			15	1631.88	150 mM NaCl + 2 mM CaCl2	0	220121_aSN_mapping_high_0_01	2	4.15309	23015522	816.879
aSN_WT	39	54	YVGSKTKEGVVHGVAT			15	1631.88	150 mM NaCl + 2 mM CaCl2	0	220121_aSN_mapping_high_0_01	3	4.15358	102226601	544.924
aSN_WT	39	54	YVGSKTKEGVVHGVAT			15	1631.88	150 mM NaCl + 2 mM CaCl2	0	220121_aSN_mapping_high_0_01	4	4.15686	1905828	408.965
aSN_WT	39	54	YVGSKTKEGVVHGVAT			15	1631.88	150 mM NaCl + 2 mM CaCl2	0	220121_aSN_mapping_vhigh_0_01	2	4.14309	21144217	816.882
aSN_WT	39	54	YVGSKTKEGVVHGVAT			15	1631.88	150 mM NaCl + 2 mM CaCl2	0	220121_aSN_mapping_vhigh_0_01	3	4.1437	90225669	544.928
aSN_WT	39	54	YVGSKTKEGVVHGVAT			15	1631.88	150 mM NaCl + 2 mM CaCl2	0	220121_aSN_mapping_vhigh_0_01	4	4.1447	1812401	408.957
aSN_WT	39	54	YVGSKTKEGVVHGVAT			15	1631.88	150 mM NaCl + 2 mM CaCl2	0	220121_aSN_mapping_vhigh_0_02	2	4.13527	23696931	816.857
aSN_WT	39	54	YVGSKTKEGVVHGVAT			15	1631.88	150 mM NaCl + 2 mM CaCl2	0	220121_aSN_mapping_vhigh_0_02	3	4.13577	94891288	544.915
aSN_WT	39	54	YVGSKTKEGVVHGVAT			15	1631.88	150 mM NaCl + 2 mM CaCl2	0	220121_aSN_mapping_vhigh_0_02	4	4.1381	1834482	408.961
aSN_WT	39	54	YVGSKTKEGVVHGVAT			15	1631.88	150 mM NaCl + 2 mM CaCl2	50	20220130_aSN_WT_150 mM NaCl + 2 mM CaCl2_50ms_01	2	4.1972	55774410	818.496
aSN_WT	39	54	YVGSKTKEGVVHGVAT			15	1631.88	150 mM NaCl + 2 mM CaCl2	50	20220130_aSN_WT_150 mM NaCl + 2 mM CaCl2_50ms_01	3	4.19769	137238516	546.012
aSN_WT	39	54	YVGSKTKEGVVHGVAT			15	1631.88	150 mM NaCl + 2 mM CaCl2	50	20220130_aSN_WT_150 mM NaCl + 2 mM CaCl2_50ms_02	2	4.17824	51591790	818.482
aSN_WT	39	54	YVGSKTKEGVVHGVAT			15	1631.88	150 mM NaCl + 2 mM CaCl2	50	20220130_aSN_WT_150 mM NaCl + 2 mM CaCl2_50ms_02	3	4.17809	124250606	546.006
aSN_WT	39	54	YVGSKTKEGVVHGVAT			15	1631.88	150 mM NaCl + 2 mM CaCl2	50	20220130_aSN_WT_150 mM NaCl + 2 mM CaCl2_50ms_03	2	4.19485	51846644	818.484
aSN_WT	39	54	YVGSKTKEGVVHGVAT			15	1631.88	150 mM NaCl + 2 mM CaCl2	50	20220130_aSN_WT_150 mM NaCl + 2 mM CaCl2_50ms_03	3	4.1957	128613456	545.999
aSN_WT	39	54	YVGSKTKEGVVHGVAT			15	1631.88	150 mM NaCl + 2 mM CaCl2	100	20220130_aSN_WT_150 mM NaCl + 2 mM CaCl2_100ms_01	2	4.19078	53319880	819.14
aSN_WT	39	54	YVGSKTKEGVVHGVAT			15	1631.88	150 mM NaCl + 2 mM CaCl2	100	20220130_aSN_WT_150 mM NaCl + 2 mM CaCl2_100ms_01	3	4.19185	127101039	546.443
aSN_WT	39	54	YVGSKTKEGVVHGVAT			15	1631.88	150 mM NaCl + 2 mM CaCl2	100	20220130_aSN_WT_150 mM NaCl + 2 mM CaCl2_100ms_02	2	4.19773	49585781	819.131
aSN_WT	39	54	YVGSKTKEGVVHGVAT			15	1631.88	150 mM NaCl + 2 mM CaCl2	100	20220130_aSN_WT_150 mM NaCl + 2 mM CaCl2_100ms_02	3	4.19883	123805873	546.445
aSN_WT	39	54	YVGSKTKEGVVHGVAT			15	1631.88	150 mM NaCl + 2 mM CaCl2	100	20220130_aSN_WT_150 mM NaCl + 2 mM CaCl2_100ms_03	2	4.20003	50111831	819.11
aSN_WT	39	54	YVGSKTKEGVVHGVAT			15	1631.88	150 mM NaCl + 2 mM CaCl2	100	20220130_aSN_WT_150 mM NaCl + 2 mM CaCl2_100ms_03	3	4.20068	125154008	546.431
aSN_WT	39	54	YVGSKTKEGVVHGVAT			15	1631.88	150 mM NaCl + 2 mM CaCl2	250	20220130_aSN_WT_150 mM NaCl + 2 mM CaCl2_250ms_01	2	4.17987	52993647	820.033
aSN_WT	39	54	YVGSKTKEGVVHGVAT			15	1631.88	150 mM NaCl + 2 mM CaCl2	250	20220130_aSN_WT_150 mM NaCl + 2 mM CaCl2_250ms_01	3	4.17995	143081964	547.041
aSN_WT	39	54	YVGSKTKEGVVHGVAT			15	1631.88	150 mM NaCl + 2 mM CaCl2	250	20220130_aSN_WT_150 mM NaCl + 2 mM CaCl2_250ms_02	2	4.18986	50541616	820.055
aSN_WT	39	54	YVGSKTKEGVVHGVAT			15	1631.88	150 mM NaCl + 2 mM CaCl2	250	20220130_aSN_WT_150 mM NaCl + 2 mM CaCl2_250ms_02	3	4.19079	135874372	547.043
aSN_WT	39	54	YVGSKTKEGVVHGVAT			15	1631.88	150 mM NaCl + 2 mM CaCl2	250	20220130_aSN_WT_150 mM NaCl + 2 mM CaCl2_250ms_03	2	4.17974	53663488	820.065
aSN_WT	39	54	YVGSKTKEGVVHGVAT			15	1631.88	150 mM NaCl + 2 mM CaCl2	250	20220130_aSN_WT_150 mM NaCl + 2 mM CaCl2_250ms_03	3	4.17974	142714265	547.047
aSN_WT	39	54	YVGSKTKEGVVHGVAT			15	1631.88	150 mM NaCl + 2 mM CaCl2	500	20220130_aSN_WT_150 mM NaCl + 2 mM CaCl2_500ms_01	2	4.17142	77957570	820.776
aSN_WT	39	54	YVGSKTKEGVVHGVAT			15	1631.88	150 mM NaCl + 2 mM CaCl2	500	20220130_aSN_WT_150 mM NaCl + 2 mM CaCl2_500ms_01	3	4.17165	203570956	547.529
aSN_WT	39	54	YVGSKTKEGVVHGVAT			15	1631.88	150 mM NaCl + 2 mM CaCl2	500	20220130_aSN_WT_150 mM NaCl + 2 mM CaCl2_500ms_02	2	4.17862	74393700	820.767
aSN_WT	39	54	YVGSKTKEGVVHGVAT			15	1631.88	150 mM NaCl + 2 mM CaCl2	500	20220130_aSN_WT_150 mM NaCl + 2 mM CaCl2_500ms_02	3	4.17941	193115125	547.525
aSN_WT	39	54	YVGSKTKEGVVHGVAT			15	1631.88	150 mM NaCl + 2 mM CaCl2	500	20220130_aSN_WT_150 mM NaCl + 2 mM CaCl2_500ms_03	2	4.17656	74558518	820.763
aSN_WT	39	54	YVGSKTKEGVVHGVAT			15	1631.88	150 mM NaCl + 2 mM CaCl2	500	20220130_aSN_WT_150 mM NaCl + 2 mM CaCl2_500ms_03	3	4.17636	197016668	547.519
aSN_WT	39	54	YVGSKTKEGVVHGVAT			15	1631.88	150 mM NaCl + 2 mM CaCl2	1000	20220130_aSN_WT_150 mM NaCl + 2 mM CaCl2_1000ms_01	2	4.16982	83336347	821.004
aSN_WT	39	54	YVGSKTKEGVVHGVAT			15	1631.88	150 mM NaCl + 2 mM CaCl2	1000	20220130_aSN_WT_150 mM NaCl + 2 mM CaCl2_1000ms_01	3	4.17021	218893397	547.688
aSN_WT	39	54	YVGSKTKEGVVHGVAT			15	1631.88	150 mM NaCl + 2 mM CaCl2	1000	20220130_aSN_WT_150 mM NaCl + 2 mM CaCl2_1000ms_02	2	4.16635	77265597	821.02
aSN_WT	39	54	YVGSKTKEGVVHGVAT			15	1631.88	150 mM NaCl + 2 mM CaCl2	1000	20220130_aSN_WT_150 mM NaCl + 2 mM CaCl2_1000ms_02	3	4.16676	205134945	547.697
aSN_WT	39	54	YVGSKTKEGVVHGVAT			15	1631.88	150 mM NaCl + 2 mM CaCl2	1000	20220130_aSN_WT_150 mM NaCl + 2 mM CaCl2_1000ms_03	2	4.17402	77115866	820.996
aSN_WT	39	54	YVGSKTKEGVVHGVAT			15	1631.88	150 mM NaCl + 2 mM CaCl2	1000	20220130_aSN_WT_150 mM NaCl + 2 mM CaCl2_1000ms_03	3	4.1737	201395981	547.686
aSN_WT	39	54	YVGSKTKEGVVHGVAT			15	1631.88	150 mM NaCl + 2 mM CaCl2	10000	20220130_aSN_WT_150 mM NaCl + 2 mM CaCl2_10s_01	2	4.15364	78840670	821.196
aSN_WT	39	54	YVGSKTKEGVVHGVAT			15	1631.88	150 mM NaCl + 2 mM CaCl2	10000	20220130_aSN_WT_150 mM NaCl + 2 mM CaCl2_10s_01	3	4.15432	207634778	547.825
aSN_WT	39	54	YVGSKTKEGVVHGVAT			15	1631.88	150 mM NaCl + 2 mM CaCl2	10000	20220130_aSN_WT_150 mM NaCl + 2 mM CaCl2_10s_02	2	4.16676	72287744	821.213
aSN_WT	39	54	YVGSKTKEGVVHGVAT			15	1631.88	150 mM NaCl + 2 mM CaCl2	10000	20220130_aSN_WT_150 mM NaCl + 2 mM CaCl2_10s_02	3	4.16758	197162201	547.815
aSN_WT	39	54	YVGSKTKEGVVHGVAT			15	1631.88	150 mM NaCl + 2 mM CaCl2	10000	20220130_aSN_WT_150 mM NaCl + 2 mM CaCl2_10s_03	2	4.1688	73041669	821.194
aSN_WT	39	54	YVGSKTKEGVVHGVAT			15	1631.88	150 mM NaCl + 2 mM CaCl2	10000	20220130_aSN_WT_150 mM NaCl + 2 mM CaCl2_10s_03	3	4.16871	194144477	547.822
aSN_WT	39	54	YVGSKTKEGVVHGVAT			15	1631.88	150 mM NaCl + 2 mM CaCl2	30000	20220130_aSN_WT_150 mM NaCl + 2 mM CaCl2_30s_01	2	4.17398	73574814	821.214
aSN_WT	39	54	YVGSKTKEGVVHGVAT			15	1631.88	150 mM NaCl + 2 mM CaCl2	30000	20220130_aSN_WT_150 mM NaCl + 2 mM CaCl2_30s_01	3	4.17448	199203671	547.826
aSN_WT	39	54	YVGSKTKEGVVHGVAT			15	1631.88	150 mM NaCl + 2 mM CaCl2	30000	20220130_aSN_WT_150 mM NaCl + 2 mM CaCl2_30s_02	2	4.1797	69813138	821.227
aSN_WT	39	54	YVGSKTKEGVVHGVAT			15	1631.88	150 mM NaCl + 2 mM CaCl2	30000	20220130_aSN_WT_150 mM NaCl + 2 mM CaCl2_30s_02	3	4.18042	187817423	547.832
aSN_WT	39	54	YVGSKTKEGVVHGVAT			15	1631.88	150 mM NaCl + 2 mM CaCl2	30000	20220130_aSN_WT_150 mM NaCl + 2 mM CaCl2_30s_03	2	4.17958	73006167	821.245
aSN_WT	39	54	YVGSKTKEGVVHGVAT			15	1631.88	150 mM NaCl + 2 mM CaCl2	30000	20220130_aSN_WT_150 mM NaCl + 2 mM CaCl2_30s_03	3	4.18031	195704812	547.842
aSN_WT	39	54	YVGSKTKEGVVHGVAT			15	1631.88	150 mM NaCl + 2 mM CaCl2	300000	20220130_aSN_WT_150 mM NaCl + 2 mM CaCl2_300s_01	2	4.16721	72774557	821.217
aSN_WT	39	54	YVGSKTKEGVVHGVAT			15	1631.88	150 mM NaCl + 2 mM CaCl2	300000	20220130_aSN_WT_150 mM NaCl + 2 mM CaCl2_300s_01	3	4.16738	192159727	547.84
aSN_WT	39	54	YVGSKTKEGVVHGVAT			15	1631.88	150 mM NaCl + 2 mM CaCl2	300000	20220130_aSN_WT_150 mM NaCl + 2 mM CaCl2_300s_02	2	4.16678	70085828	821.211
aSN_WT	39	54	YVGSKTKEGVVHGVAT			15	1631.88	150 mM NaCl + 2 mM CaCl2	300000	20220130_aSN_WT_150 mM NaCl + 2 mM CaCl2_300s_02	3	4.16704	186054422	547.813
aSN_WT	39	54	YVGSKTKEGVVHGVAT			15	1631.88	150 mM NaCl + 2 mM CaCl2	300000	20220130_aSN_WT_150 mM NaCl + 2 mM CaCl2_300s_03	2	4.18692	73710413	821.218
aSN_WT	39	54	YVGSKTKEGVVHGVAT			15	1631.88	150 mM NaCl + 2 mM CaCl2	300000	20220130_aSN_WT_150 mM NaCl + 2 mM CaCl2_300s_03	3	4.18739	194823486	547.835
aSN_WT	39	54	YVGSKTKEGVVHGVAT			15	1631.88	Tris_K	0	220121_aSN_mapping_high_0_01	2	4.15309	23015522	816.879
aSN_WT	39	54	YVGSKTKEGVVHGVAT			15	1631.88	Tris_K	0	220121_aSN_mapping_high_0_01	3	4.15358	102226601	544.924
aSN_WT	39	54	YVGSKTKEGVVHGVAT			15	1631.88	Tris_K	0	220121_aSN_mapping_high_0_01	4	4.15677	1897580	408.961
aSN_WT	39	54	YVGSKTKEGVVHGVAT			15	1631.88	Tris_K	0	220121_aSN_mapping_vhigh_0_01	2	4.14309	21144217	816.882
aSN_WT	39	54	YVGSKTKEGVVHGVAT			15	1631.88	Tris_K	0	220121_aSN_mapping_vhigh_0_01	3	4.1437	90225669	544.928
aSN_WT	39	54	YVGSKTKEGVVHGVAT			15	1631.88	Tris_K	0	220121_aSN_mapping_vhigh_0_01	4	4.1447	1812401	408.957
aSN_WT	39	54	YVGSKTKEGVVHGVAT			15	1631.88	Tris_K	0	220121_aSN_mapping_vhigh_0_02	2	4.13527	23696931	816.857
aSN_WT	39	54	YVGSKTKEGVVHGVAT			15	1631.88	Tris_K	0	220121_aSN_mapping_vhigh_0_02	3	4.13577	94891288	544.915
aSN_WT	39	54	YVGSKTKEGVVHGVAT			15	1631.88	Tris_K	0	220121_aSN_mapping_vhigh_0_02	4	4.13812	1826429	408.956
aSN_WT	39	54	YVGSKTKEGVVHGVAT			15	1631.88	Tris_K	50	20220131_aSN_WT_Tris_K_50ms_01	2	4.1409	57485621	818.724
aSN_WT	39	54	YVGSKTKEGVVHGVAT			15	1631.88	Tris_K	50	20220131_aSN_WT_Tris_K_50ms_01	3	4.14156	131825565	546.169
aSN_WT	39	54	YVGSKTKEGVVHGVAT			15	1631.88	Tris_K	50	20220131_aSN_WT_Tris_K_50ms_02	2	4.13668	53588385	818.708
aSN_WT	39	54	YVGSKTKEGVVHGVAT			15	1631.88	Tris_K	50	20220131_aSN_WT_Tris_K_50ms_02	3	4.13767	120095721	546.155
aSN_WT	39	54	YVGSKTKEGVVHGVAT			15	1631.88	Tris_K	50	20220131_aSN_WT_Tris_K_50ms_03	2	4.13412	51106377	818.716
aSN_WT	39	54	YVGSKTKEGVVHGVAT			15	1631.88	Tris_K	50	20220131_aSN_WT_Tris_K_50ms_03	3	4.13575	114558554	546.152
aSN_WT	39	54	YVGSKTKEGVVHGVAT			15	1631.88	Tris_K	100	20220131_aSN_WT_Tris_K_100ms_01	2	4.13118	53187928	819.391
aSN_WT	39	54	YVGSKTKEGVVHGVAT			15	1631.88	Tris_K	100	20220131_aSN_WT_Tris_K_100ms_01	3	4.13241	121835849	546.615
aSN_WT	39	54	YVGSKTKEGVVHGVAT			15	1631.88	Tris_K	100	20220131_aSN_WT_Tris_K_100ms_02	2	4.13302	48302161	819.372
aSN_WT	39	54	YVGSKTKEGVVHGVAT			15	1631.88	Tris_K	100	20220131_aSN_WT_Tris_K_100ms_02	3	4.13377	108341554	546.605
aSN_WT	39	54	YVGSKTKEGVVHGVAT			15	1631.88	Tris_K	100	20220131_aSN_WT_Tris_K_100ms_03	2	4.13646	48739308	819.391
aSN_WT	39	54	YVGSKTKEGVVHGVAT			15	1631.88	Tris_K	100	20220131_aSN_WT_Tris_K_100ms_03	3	4.13719	110663233	546.606
aSN_WT	39	54	YVGSKTKEGVVHGVAT			15	1631.88	Tris_K	250	20220131_aSN_WT_Tris_K_250ms_01	2	4.12773	58655663	820.29
aSN_WT	39	54	YVGSKTKEGVVHGVAT			15	1631.88	Tris_K	250	20220131_aSN_WT_Tris_K_250ms_01	3	4.12885	141051318	547.206
aSN_WT	39	54	YVGSKTKEGVVHGVAT			15	1631.88	Tris_K	250	20220131_aSN_WT_Tris_K_250ms_02	2	4.1263	53033971	820.258
aSN_WT	39	54	YVGSKTKEGVVHGVAT			15	1631.88	Tris_K	250	20220131_aSN_WT_Tris_K_250ms_02	3	4.12743	126161566	547.189
aSN_WT	39	54	YVGSKTKEGVVHGVAT			15	1631.88	Tris_K	250	20220131_aSN_WT_Tris_K_250ms_03	2	4.13312	51839300	820.279
aSN_WT	39	54	YVGSKTKEGVVHGVAT			15	1631.88	Tris_K	250	20220131_aSN_WT_Tris_K_250ms_03	3	4.1341	124105466	547.196
aSN_WT	39	54	YVGSKTKEGVVHGVAT			15	1631.88	Tris_K	500	20220131_aSN_WT_Tris_K_500ms_01	2	4.12209	80018103	820.833
aSN_WT	39	54	YVGSKTKEGVVHGVAT			15	1631.88	Tris_K	500	20220131_aSN_WT_Tris_K_500ms_01	3	4.12252	201734608	547.573
aSN_WT	39	54	YVGSKTKEGVVHGVAT			15	1631.88	Tris_K	500	20220131_aSN_WT_Tris_K_500ms_02	2	4.11809	73096699	820.857
aSN_WT	39	54	YVGSKTKEGVVHGVAT			15	1631.88	Tris_K	500	20220131_aSN_WT_Tris_K_500ms_02	3	4.11829	182894639	547.581
aSN_WT	39	54	YVGSKTKEGVVHGVAT			15	1631.88	Tris_K	500	20220131_aSN_WT_Tris_K_500ms_03	2	4.1246	72449909	820.887
aSN_WT	39	54	YVGSKTKEGVVHGVAT			15	1631.88	Tris_K	500	20220131_aSN_WT_Tris_K_500ms_03	3	4.12519	178242329	547.612
aSN_WT	39	54	YVGSKTKEGVVHGVAT			15	1631.88	Tris_K	1000	20220131_aSN_WT_Tris_K_1000ms_01	2	4.11225	89846815	821.057
aSN_WT	39	54	YVGSKTKEGVVHGVAT			15	1631.88	Tris_K	1000	20220131_aSN_WT_Tris_K_1000ms_01	3	4.11285	216607164	547.73
aSN_WT	39	54	YVGSKTKEGVVHGVAT			15	1631.88	Tris_K	1000	20220131_aSN_WT_Tris_K_1000ms_02	2	4.12112	79622040	821.027
aSN_WT	39	54	YVGSKTKEGVVHGVAT			15	1631.88	Tris_K	1000	20220131_aSN_WT_Tris_K_1000ms_02	3	4.12174	200219167	547.705
aSN_WT	39	54	YVGSKTKEGVVHGVAT			15	1631.88	Tris_K	1000	20220131_aSN_WT_Tris_K_1000ms_03	2	4.12145	74573787	821.045
aSN_WT	39	54	YVGSKTKEGVVHGVAT			15	1631.88	Tris_K	1000	20220131_aSN_WT_Tris_K_1000ms_03	3	4.12221	182581010	547.714
aSN_WT	39	54	YVGSKTKEGVVHGVAT			15	1631.88	Tris_K	10000	20220131_aSN_WT_Tris_K_10s_01	2	4.12057	78209271	821.238
aSN_WT	39	54	YVGSKTKEGVVHGVAT			15	1631.88	Tris_K	10000	20220131_aSN_WT_Tris_K_10s_01	3	4.12135	193562456	547.839
aSN_WT	39	54	YVGSKTKEGVVHGVAT			15	1631.88	Tris_K	10000	20220131_aSN_WT_Tris_K_10s_02	2	4.11498	71015900	821.217
aSN_WT	39	54	YVGSKTKEGVVHGVAT			15	1631.88	Tris_K	10000	20220131_aSN_WT_Tris_K_10s_02	3	4.1157	171233948	547.818
aSN_WT	39	54	YVGSKTKEGVVHGVAT			15	1631.88	Tris_K	10000	20220131_aSN_WT_Tris_K_10s_03	2	4.12754	76146917	821.207
aSN_WT	39	54	YVGSKTKEGVVHGVAT			15	1631.88	Tris_K	10000	20220131_aSN_WT_Tris_K_10s_03	3	4.12808	182928537	547.822
aSN_WT	39	54	YVGSKTKEGVVHGVAT			15	1631.88	Tris_K	30000	20220131_aSN_WT_Tris_K_30s_01	2	4.11362	78417003	821.202
aSN_WT	39	54	YVGSKTKEGVVHGVAT			15	1631.88	Tris_K	30000	20220131_aSN_WT_Tris_K_30s_01	3	4.11394	192955448	547.834
aSN_WT	39	54	YVGSKTKEGVVHGVAT			15	1631.88	Tris_K	30000	20220131_aSN_WT_Tris_K_30s_02	2	4.11879	72104221	821.175
aSN_WT	39	54	YVGSKTKEGVVHGVAT			15	1631.88	Tris_K	30000	20220131_aSN_WT_Tris_K_30s_02	3	4.11911	177593284	547.803
aSN_WT	39	54	YVGSKTKEGVVHGVAT			15	1631.88	Tris_K	30000	20220131_aSN_WT_Tris_K_30s_03	2	4.1215	73016954	821.256
aSN_WT	39	54	YVGSKTKEGVVHGVAT			15	1631.88	Tris_K	30000	20220131_aSN_WT_Tris_K_30s_03	3	4.12259	177261086	547.854
aSN_WT	39	54	YVGSKTKEGVVHGVAT			15	1631.88	Tris_K	300000	20220131_aSN_WT_Tris_K_300s_01	2	4.11899	76311481	821.23
aSN_WT	39	54	YVGSKTKEGVVHGVAT			15	1631.88	Tris_K	300000	20220131_aSN_WT_Tris_K_300s_01	3	4.11988	184995514	547.849
aSN_WT	39	54	YVGSKTKEGVVHGVAT			15	1631.88	Tris_K	300000	20220131_aSN_WT_Tris_K_300s_02	2	4.11801	70870626	821.203
aSN_WT	39	54	YVGSKTKEGVVHGVAT			15	1631.88	Tris_K	300000	20220131_aSN_WT_Tris_K_300s_02	3	4.11865	170699916	547.814
aSN_WT	39	54	YVGSKTKEGVVHGVAT			15	1631.88	Tris_K	300000	20220131_aSN_WT_Tris_K_300s_03	2	4.12627	67604578	821.213
aSN_WT	39	54	YVGSKTKEGVVHGVAT			15	1631.88	Tris_K	300000	20220131_aSN_WT_Tris_K_300s_03	3	4.12694	163376861	547.827
aSN_WT	39	54	YVGSKTKEGVVHGVAT			15	1631.88	150 mM NaCl	0	220121_aSN_mapping_high_0_01	2	4.15309	23015522	816.879
aSN_WT	39	54	YVGSKTKEGVVHGVAT			15	1631.88	150 mM NaCl	0	220121_aSN_mapping_high_0_01	3	4.15358	102226601	544.924
aSN_WT	39	54	YVGSKTKEGVVHGVAT			15	1631.88	150 mM NaCl	0	220121_aSN_mapping_high_0_01	4	4.15677	1897580	408.961
aSN_WT	39	54	YVGSKTKEGVVHGVAT			15	1631.88	150 mM NaCl	0	220121_aSN_mapping_vhigh_0_01	2	4.14309	21144217	816.882
aSN_WT	39	54	YVGSKTKEGVVHGVAT			15	1631.88	150 mM NaCl	0	220121_aSN_mapping_vhigh_0_01	3	4.1437	90225669	544.928
aSN_WT	39	54	YVGSKTKEGVVHGVAT			15	1631.88	150 mM NaCl	0	220121_aSN_mapping_vhigh_0_01	4	4.1447	1812401	408.957
aSN_WT	39	54	YVGSKTKEGVVHGVAT			15	1631.88	150 mM NaCl	0	220121_aSN_mapping_vhigh_0_02	2	4.13527	23696931	816.857
aSN_WT	39	54	YVGSKTKEGVVHGVAT			15	1631.88	150 mM NaCl	0	220121_aSN_mapping_vhigh_0_02	3	4.13577	94891288	544.915
aSN_WT	39	54	YVGSKTKEGVVHGVAT			15	1631.88	150 mM NaCl	0	220121_aSN_mapping_vhigh_0_02	4	4.13812	1826429	408.956
aSN_WT	39	54	YVGSKTKEGVVHGVAT			15	1631.88	150 mM NaCl	50	20220129_aSN_WT_150 mM NaCl_50ms_01	2	4.15762	64350455	818.451
aSN_WT	39	54	YVGSKTKEGVVHGVAT			15	1631.88	150 mM NaCl	50	20220129_aSN_WT_150 mM NaCl_50ms_01	3	4.15849	152439948	546.009
aSN_WT	39	54	YVGSKTKEGVVHGVAT			15	1631.88	150 mM NaCl	50	20220129_aSN_WT_150 mM NaCl_50ms_02	2	4.16721	62232399	818.46
aSN_WT	39	54	YVGSKTKEGVVHGVAT			15	1631.88	150 mM NaCl	50	20220129_aSN_WT_150 mM NaCl_50ms_02	3	4.16805	152670461	545.987
aSN_WT	39	54	YVGSKTKEGVVHGVAT			15	1631.88	150 mM NaCl	50	20220129_aSN_WT_150 mM NaCl_50ms_03	2	4.16201	61852592	818.421
aSN_WT	39	54	YVGSKTKEGVVHGVAT			15	1631.88	150 mM NaCl	50	20220129_aSN_WT_150 mM NaCl_50ms_03	3	4.16287	151138105	545.961
aSN_WT	39	54	YVGSKTKEGVVHGVAT			15	1631.88	150 mM NaCl	100	20220129_aSN_WT_150 mM NaCl_100ms_01	2	4.14852	62126938	819.07
aSN_WT	39	54	YVGSKTKEGVVHGVAT			15	1631.88	150 mM NaCl	100	20220129_aSN_WT_150 mM NaCl_100ms_01	3	4.14919	149856077	546.401
aSN_WT	39	54	YVGSKTKEGVVHGVAT			15	1631.88	150 mM NaCl	100	20220129_aSN_WT_150 mM NaCl_100ms_02	2	4.15864	57637746	819.093
aSN_WT	39	54	YVGSKTKEGVVHGVAT			15	1631.88	150 mM NaCl	100	20220129_aSN_WT_150 mM NaCl_100ms_02	3	4.15937	136551042	546.407
aSN_WT	39	54	YVGSKTKEGVVHGVAT			15	1631.88	150 mM NaCl	100	20220129_aSN_WT_150 mM NaCl_100ms_03	2	4.15598	60278642	819.051
aSN_WT	39	54	YVGSKTKEGVVHGVAT			15	1631.88	150 mM NaCl	100	20220129_aSN_WT_150 mM NaCl_100ms_03	3	4.15676	144682881	546.391
aSN_WT	39	54	YVGSKTKEGVVHGVAT			15	1631.88	150 mM NaCl	250	20220129_aSN_WT_150 mM NaCl_250ms_01	2	4.15385	61668030	820.053
aSN_WT	39	54	YVGSKTKEGVVHGVAT			15	1631.88	150 mM NaCl	250	20220129_aSN_WT_150 mM NaCl_250ms_01	3	4.15459	153632063	547.061
aSN_WT	39	54	YVGSKTKEGVVHGVAT			15	1631.88	150 mM NaCl	250	20220129_aSN_WT_150 mM NaCl_250ms_02	2	4.15698	65358050	820.013
aSN_WT	39	54	YVGSKTKEGVVHGVAT			15	1631.88	150 mM NaCl	250	20220129_aSN_WT_150 mM NaCl_250ms_02	3	4.15748	167050288	547.043
aSN_WT	39	54	YVGSKTKEGVVHGVAT			15	1631.88	150 mM NaCl	250	20220129_aSN_WT_150 mM NaCl_250ms_03	2	4.15529	61590251	820.005
aSN_WT	39	54	YVGSKTKEGVVHGVAT			15	1631.88	150 mM NaCl	250	20220129_aSN_WT_150 mM NaCl_250ms_03	3	4.15633	158375229	547.014
aSN_WT	39	54	YVGSKTKEGVVHGVAT			15	1631.88	150 mM NaCl	500	20220129_aSN_WT_150 mM NaCl_500ms_01	2	4.14194	89046597	820.712
aSN_WT	39	54	YVGSKTKEGVVHGVAT			15	1631.88	150 mM NaCl	500	20220129_aSN_WT_150 mM NaCl_500ms_01	3	4.14234	228044701	547.496
aSN_WT	39	54	YVGSKTKEGVVHGVAT			15	1631.88	150 mM NaCl	500	20220129_aSN_WT_150 mM NaCl_500ms_02	2	4.14895	87009079	820.719
aSN_WT	39	54	YVGSKTKEGVVHGVAT			15	1631.88	150 mM NaCl	500	20220129_aSN_WT_150 mM NaCl_500ms_02	3	4.14914	232492220	547.51
aSN_WT	39	54	YVGSKTKEGVVHGVAT			15	1631.88	150 mM NaCl	500	20220129_aSN_WT_150 mM NaCl_500ms_03	2	4.14813	80786730	820.707
aSN_WT	39	54	YVGSKTKEGVVHGVAT			15	1631.88	150 mM NaCl	500	20220129_aSN_WT_150 mM NaCl_500ms_03	3	4.14856	214634207	547.487
aSN_WT	39	54	YVGSKTKEGVVHGVAT			15	1631.88	150 mM NaCl	1000	20220129_aSN_WT_150 mM NaCl_1000ms_01	2	4.13736	99720382	821.016
aSN_WT	39	54	YVGSKTKEGVVHGVAT			15	1631.88	150 mM NaCl	1000	20220129_aSN_WT_150 mM NaCl_1000ms_01	3	4.1378	251086068	547.698
aSN_WT	39	54	YVGSKTKEGVVHGVAT			15	1631.88	150 mM NaCl	1000	20220129_aSN_WT_150 mM NaCl_1000ms_02	2	4.1536	94280152	821
aSN_WT	39	54	YVGSKTKEGVVHGVAT			15	1631.88	150 mM NaCl	1000	20220129_aSN_WT_150 mM NaCl_1000ms_02	3	4.15416	242885510	547.683
aSN_WT	39	54	YVGSKTKEGVVHGVAT			15	1631.88	150 mM NaCl	1000	20220129_aSN_WT_150 mM NaCl_1000ms_03	2	4.14814	89607511	820.967
aSN_WT	39	54	YVGSKTKEGVVHGVAT			15	1631.88	150 mM NaCl	1000	20220129_aSN_WT_150 mM NaCl_1000ms_03	3	4.1486	235396246	547.661
aSN_WT	39	54	YVGSKTKEGVVHGVAT			15	1631.88	150 mM NaCl	10000	20220129_aSN_WT_150 mM NaCl_10s_01	2	4.14051	90282947	821.195
aSN_WT	39	54	YVGSKTKEGVVHGVAT			15	1631.88	150 mM NaCl	10000	20220129_aSN_WT_150 mM NaCl_10s_01	3	4.14114	231992261	547.823
aSN_WT	39	54	YVGSKTKEGVVHGVAT			15	1631.88	150 mM NaCl	10000	20220129_aSN_WT_150 mM NaCl_10s_02	2	4.1502	91230518	821.216
aSN_WT	39	54	YVGSKTKEGVVHGVAT			15	1631.88	150 mM NaCl	10000	20220129_aSN_WT_150 mM NaCl_10s_02	3	4.15067	235610478	547.836
aSN_WT	39	54	YVGSKTKEGVVHGVAT			15	1631.88	150 mM NaCl	10000	20220129_aSN_WT_150 mM NaCl_10s_03	2	4.14375	81789941	821.19
aSN_WT	39	54	YVGSKTKEGVVHGVAT			15	1631.88	150 mM NaCl	10000	20220129_aSN_WT_150 mM NaCl_10s_03	3	4.14386	213497312	547.815
aSN_WT	39	54	YVGSKTKEGVVHGVAT			15	1631.88	150 mM NaCl	30000	20220129_aSN_WT_150 mM NaCl_30s_01	2	4.14361	88328898	821.203
aSN_WT	39	54	YVGSKTKEGVVHGVAT			15	1631.88	150 mM NaCl	30000	20220129_aSN_WT_150 mM NaCl_30s_01	3	4.14384	227646674	547.824
aSN_WT	39	54	YVGSKTKEGVVHGVAT			15	1631.88	150 mM NaCl	30000	20220129_aSN_WT_150 mM NaCl_30s_02	2	4.14492	83208192	821.184
aSN_WT	39	54	YVGSKTKEGVVHGVAT			15	1631.88	150 mM NaCl	30000	20220129_aSN_WT_150 mM NaCl_30s_02	3	4.1453	222182506	547.81
aSN_WT	39	54	YVGSKTKEGVVHGVAT			15	1631.88	150 mM NaCl	30000	20220129_aSN_WT_150 mM NaCl_30s_03	2	4.15284	85910046	821.193
aSN_WT	39	54	YVGSKTKEGVVHGVAT			15	1631.88	150 mM NaCl	30000	20220129_aSN_WT_150 mM NaCl_30s_03	3	4.15345	224653462	547.817
aSN_WT	39	54	YVGSKTKEGVVHGVAT			15	1631.88	150 mM NaCl	300000	20220129_aSN_WT_150 mM NaCl_300s_01	2	4.15442	85287715	821.216
aSN_WT	39	54	YVGSKTKEGVVHGVAT			15	1631.88	150 mM NaCl	300000	20220129_aSN_WT_150 mM NaCl_300s_01	3	4.1548	215919024	547.833
aSN_WT	39	54	YVGSKTKEGVVHGVAT			15	1631.88	150 mM NaCl	300000	20220129_aSN_WT_150 mM NaCl_300s_02	2	4.1496	84403856	821.207
aSN_WT	39	54	YVGSKTKEGVVHGVAT			15	1631.88	150 mM NaCl	300000	20220129_aSN_WT_150 mM NaCl_300s_02	3	4.1502	215766575	547.817
aSN_WT	39	54	YVGSKTKEGVVHGVAT			15	1631.88	150 mM NaCl	300000	20220129_aSN_WT_150 mM NaCl_300s_03	2	4.143	76752529	821.19
aSN_WT	39	54	YVGSKTKEGVVHGVAT			15	1631.88	150 mM NaCl	300000	20220129_aSN_WT_150 mM NaCl_300s_03	3	4.14331	198506319	547.819
aSN_WT	39	54	YVGSKTKEGVVHGVAT			15	1631.88	No Salt	0	220121_aSN_mapping_high_0_01	2	4.15309	23015522	816.879
aSN_WT	39	54	YVGSKTKEGVVHGVAT			15	1631.88	No Salt	0	220121_aSN_mapping_high_0_01	3	4.15358	102226601	544.924
aSN_WT	39	54	YVGSKTKEGVVHGVAT			15	1631.88	No Salt	0	220121_aSN_mapping_high_0_01	4	4.15677	1897580	408.961
aSN_WT	39	54	YVGSKTKEGVVHGVAT			15	1631.88	No Salt	0	220121_aSN_mapping_vhigh_0_01	2	4.14309	21144217	816.882
aSN_WT	39	54	YVGSKTKEGVVHGVAT			15	1631.88	No Salt	0	220121_aSN_mapping_vhigh_0_01	3	4.1437	90225669	544.928
aSN_WT	39	54	YVGSKTKEGVVHGVAT			15	1631.88	No Salt	0	220121_aSN_mapping_vhigh_0_01	4	4.1447	1812401	408.957
aSN_WT	39	54	YVGSKTKEGVVHGVAT			15	1631.88	No Salt	0	220121_aSN_mapping_vhigh_0_02	2	4.13527	23696931	816.857
aSN_WT	39	54	YVGSKTKEGVVHGVAT			15	1631.88	No Salt	0	220121_aSN_mapping_vhigh_0_02	3	4.13577	94891288	544.915
aSN_WT	39	54	YVGSKTKEGVVHGVAT			15	1631.88	No Salt	0	220121_aSN_mapping_vhigh_0_02	4	4.13812	1826429	408.956
aSN_WT	39	54	YVGSKTKEGVVHGVAT			15	1631.88	No Salt	50	20220125_aSN_WT_No Salt_50ms_01	2	4.0548	63911602	818.264
aSN_WT	39	54	YVGSKTKEGVVHGVAT			15	1631.88	No Salt	50	20220125_aSN_WT_No Salt_50ms_01	3	4.05637	140002949	545.863
aSN_WT	39	54	YVGSKTKEGVVHGVAT			15	1631.88	No Salt	50	20220125_aSN_WT_No Salt_50ms_02	2	4.05829	47414478	818.215
aSN_WT	39	54	YVGSKTKEGVVHGVAT			15	1631.88	No Salt	50	20220125_aSN_WT_No Salt_50ms_02	3	4.05916	101060178	545.834
aSN_WT	39	54	YVGSKTKEGVVHGVAT			15	1631.88	No Salt	50	20220125_aSN_WT_No Salt_50ms_03	2	4.06374	39169956	818.22
aSN_WT	39	54	YVGSKTKEGVVHGVAT			15	1631.88	No Salt	50	20220125_aSN_WT_No Salt_50ms_03	3	4.0658	83828076	545.855
aSN_WT	39	54	YVGSKTKEGVVHGVAT			15	1631.88	No Salt	100	20220125_aSN_WT_No Salt_100ms_02	2	4.06144	48518106	818.836
aSN_WT	39	54	YVGSKTKEGVVHGVAT			15	1631.88	No Salt	100	20220125_aSN_WT_No Salt_100ms_02	3	4.0618	108449631	546.233
aSN_WT	39	54	YVGSKTKEGVVHGVAT			15	1631.88	No Salt	100	20220125_aSN_WT_No Salt_100ms_03	2	4.05789	35796314	818.712
aSN_WT	39	54	YVGSKTKEGVVHGVAT			15	1631.88	No Salt	100	20220125_aSN_WT_No Salt_100ms_03	3	4.05827	73422296	546.26
aSN_WT	39	54	YVGSKTKEGVVHGVAT			15	1631.88	No Salt	100	20220125_aSN_WT_No Salt_100ms_01	2	4.05488	61813675	818.841
aSN_WT	39	54	YVGSKTKEGVVHGVAT			15	1631.88	No Salt	100	20220125_aSN_WT_No Salt_100ms_01	3	4.05553	138973227	546.253
aSN_WT	39	54	YVGSKTKEGVVHGVAT			15	1631.88	No Salt	250	20220125_aSN_WT_No Salt_250ms_01	2	4.05437	54412871	819.766
aSN_WT	39	54	YVGSKTKEGVVHGVAT			15	1631.88	No Salt	250	20220125_aSN_WT_No Salt_250ms_01	3	4.05504	132877427	546.862
aSN_WT	39	54	YVGSKTKEGVVHGVAT			15	1631.88	No Salt	250	20220125_aSN_WT_No Salt_250ms_02	2	4.0544	47504851	819.763
aSN_WT	39	54	YVGSKTKEGVVHGVAT			15	1631.88	No Salt	250	20220125_aSN_WT_No Salt_250ms_02	3	4.05536	114148615	546.862
aSN_WT	39	54	YVGSKTKEGVVHGVAT			15	1631.88	No Salt	250	20220125_aSN_WT_No Salt_250ms_03	2	4.06075	40255871	819.499
aSN_WT	39	54	YVGSKTKEGVVHGVAT			15	1631.88	No Salt	250	20220125_aSN_WT_No Salt_250ms_03	3	4.06124	88024985	546.882
aSN_WT	39	54	YVGSKTKEGVVHGVAT			15	1631.88	No Salt	500	20220125_aSN_WT_No Salt_500ms_01	2	4.03935	72941512	820.556
aSN_WT	39	54	YVGSKTKEGVVHGVAT			15	1631.88	No Salt	500	20220125_aSN_WT_No Salt_500ms_01	3	4.04082	191354064	547.376
aSN_WT	39	54	YVGSKTKEGVVHGVAT			15	1631.88	No Salt	500	20220125_aSN_WT_No Salt_500ms_02	2	4.05004	60740769	820.433
aSN_WT	39	54	YVGSKTKEGVVHGVAT			15	1631.88	No Salt	500	20220125_aSN_WT_No Salt_500ms_02	3	4.05032	152844888	547.355
aSN_WT	39	54	YVGSKTKEGVVHGVAT			15	1631.88	No Salt	500	20220125_aSN_WT_No Salt_500ms_03	3	4.06107	130180526	547.393
[truncated: 5,262 more rows]

## Sheet: HDX_bradykinin_source data
Protein	Start	End	Sequence	Modification	Fragment	MaxUptake	MHP	State	Exposure	File	z	RT	Inten	Center
Bradykinin	1	9	RPPGFSPFR			5	1060.57	2 mM CaCl2	0	210213_Pepmix_lysosomal_citrate_0sec_01	1	3.43676	25380657	1061.07
Bradykinin	1	9	RPPGFSPFR			5	1060.57	2 mM CaCl2	0	210213_Pepmix_lysosomal_citrate_0sec_01	2	3.43585	207642620	531.06
Bradykinin	1	9	RPPGFSPFR			5	1060.57	2 mM CaCl2	50	20220202_bradykinin_2 mM CaCl2_50ms_01	1	3.62456	72938	1062.65
Bradykinin	1	9	RPPGFSPFR			5	1060.57	2 mM CaCl2	50	20220202_bradykinin_2 mM CaCl2_50ms_01	2	3.62044	1673029	531.953
Bradykinin	1	9	RPPGFSPFR			5	1060.57	2 mM CaCl2	50	20220202_bradykinin_2 mM CaCl2_50ms_02	1	3.62127	167464	1062.86
Bradykinin	1	9	RPPGFSPFR			5	1060.57	2 mM CaCl2	50	20220202_bradykinin_2 mM CaCl2_50ms_02	2	3.62098	3939759	531.961
Bradykinin	1	9	RPPGFSPFR			5	1060.57	2 mM CaCl2	100	20220202_bradykinin_2 mM CaCl2_100ms_01	1	3.60223	21089386	1063.51
Bradykinin	1	9	RPPGFSPFR			5	1060.57	2 mM CaCl2	100	20220202_bradykinin_2 mM CaCl2_100ms_01	2	3.60281	273983383	532.258
Bradykinin	1	9	RPPGFSPFR			5	1060.57	2 mM CaCl2	100	20220202_bradykinin_2 mM CaCl2_100ms_02	1	3.59632	40685578	1063.51
Bradykinin	1	9	RPPGFSPFR			5	1060.57	2 mM CaCl2	100	20220202_bradykinin_2 mM CaCl2_100ms_02	2	3.5972	425780785	532.242
Bradykinin	1	9	RPPGFSPFR			5	1060.57	2 mM CaCl2	250	20220202_bradykinin_2 mM CaCl2_250ms_01	1	3.61482	108156	1064.04
Bradykinin	1	9	RPPGFSPFR			5	1060.57	2 mM CaCl2	250	20220202_bradykinin_2 mM CaCl2_250ms_01	2	3.61687	2635247	532.48
Bradykinin	1	9	RPPGFSPFR			5	1060.57	2 mM CaCl2	250	20220202_bradykinin_2 mM CaCl2_250ms_02	1	3.61642	676141	1064.18
Bradykinin	1	9	RPPGFSPFR			5	1060.57	2 mM CaCl2	250	20220202_bradykinin_2 mM CaCl2_250ms_02	2	3.61956	15231725	532.576
Bradykinin	1	9	RPPGFSPFR			5	1060.57	2 mM CaCl2	500	20220202_bradykinin_2 mM CaCl2_500ms_01	1	3.60373	4216984	1064.63
Bradykinin	1	9	RPPGFSPFR			5	1060.57	2 mM CaCl2	500	20220202_bradykinin_2 mM CaCl2_500ms_01	2	3.6059	85102802	532.813
Bradykinin	1	9	RPPGFSPFR			5	1060.57	2 mM CaCl2	500	20220202_bradykinin_2 mM CaCl2_500ms_02	1	3.60535	11259013	1064.6
Bradykinin	1	9	RPPGFSPFR			5	1060.57	2 mM CaCl2	500	20220202_bradykinin_2 mM CaCl2_500ms_02	2	3.60716	183484849	532.804
Bradykinin	1	9	RPPGFSPFR			5	1060.57	2 mM CaCl2	5000	20220202_bradykinin_2 mM CaCl2_5000ms_01	1	3.59944	13444298	1065.09
Bradykinin	1	9	RPPGFSPFR			5	1060.57	2 mM CaCl2	5000	20220202_bradykinin_2 mM CaCl2_5000ms_01	2	3.60022	210371998	533.026
Bradykinin	1	9	RPPGFSPFR			5	1060.57	2 mM CaCl2	5000	20220202_bradykinin_2 mM CaCl2_5000ms_02	1	3.59336	30582771	1065.07
Bradykinin	1	9	RPPGFSPFR			5	1060.57	2 mM CaCl2	5000	20220202_bradykinin_2 mM CaCl2_5000ms_02	2	3.59472	395606909	533.008
Bradykinin	1	9	RPPGFSPFR			5	1060.57	2 mM CaCl2	60000	20220202_bradykinin_2 mM CaCl2_60000ms_01	1	3.61317	846671	1065.36
Bradykinin	1	9	RPPGFSPFR			5	1060.57	2 mM CaCl2	60000	20220202_bradykinin_2 mM CaCl2_60000ms_01	2	3.61664	20339311	533.163
Bradykinin	1	9	RPPGFSPFR			5	1060.57	2 mM CaCl2	60000	20220202_bradykinin_2 mM CaCl2_60000ms_02	1	3.61392	3102977	1065.4
Bradykinin	1	9	RPPGFSPFR			5	1060.57	2 mM CaCl2	60000	20220202_bradykinin_2 mM CaCl2_60000ms_02	2	3.61679	68805511	533.176
Bradykinin	1	9	RPPGFSPFR			5	1060.57	2 mM CaCl2	300000	20220202_bradykinin_2 mM CaCl2_300000ms_01	1	3.59093	72802890	1065.37
Bradykinin	1	9	RPPGFSPFR			5	1060.57	2 mM CaCl2	300000	20220202_bradykinin_2 mM CaCl2_300000ms_01	2	3.59206	695686788	533.166
Bradykinin	1	9	RPPGFSPFR			5	1060.57	150 mM NaCl + 2 mM CaCl2	0	210213_Pepmix_lysosomal_citrate_0sec_01	1	3.43676	25380657	1061.07
Bradykinin	1	9	RPPGFSPFR			5	1060.57	150 mM NaCl + 2 mM CaCl2	0	210213_Pepmix_lysosomal_citrate_0sec_01	2	3.43585	207642620	531.06
Bradykinin	1	9	RPPGFSPFR			5	1060.57	150 mM NaCl + 2 mM CaCl2	50	20220202_bradykinin_150 mM NaCl_Ca_50ms_01	1	3.62527	951296	1062.79
Bradykinin	1	9	RPPGFSPFR			5	1060.57	150 mM NaCl + 2 mM CaCl2	50	20220202_bradykinin_150 mM NaCl_Ca_50ms_01	2	3.62738	23707496	531.89
Bradykinin	1	9	RPPGFSPFR			5	1060.57	150 mM NaCl + 2 mM CaCl2	100	20220202_bradykinin_150 mM NaCl_Ca_100ms_01	1	3.60857	29400539	1063.31
Bradykinin	1	9	RPPGFSPFR			5	1060.57	150 mM NaCl + 2 mM CaCl2	100	20220202_bradykinin_150 mM NaCl_Ca_100ms_01	2	3.61038	357392737	532.179
Bradykinin	1	9	RPPGFSPFR			5	1060.57	150 mM NaCl + 2 mM CaCl2	250	20220202_bradykinin_150 mM NaCl_Ca_250ms_01	1	3.6224	2097640	1064.09
Bradykinin	1	9	RPPGFSPFR			5	1060.57	150 mM NaCl + 2 mM CaCl2	250	20220202_bradykinin_150 mM NaCl_Ca_250ms_01	2	3.62398	54216411	532.524
Bradykinin	1	9	RPPGFSPFR			5	1060.57	150 mM NaCl + 2 mM CaCl2	500	20220202_bradykinin_150 mM NaCl_Ca_500ms_01	1	3.61147	11763558	1064.53
Bradykinin	1	9	RPPGFSPFR			5	1060.57	150 mM NaCl + 2 mM CaCl2	500	20220202_bradykinin_150 mM NaCl_Ca_500ms_01	2	3.61382	219129331	532.759
Bradykinin	1	9	RPPGFSPFR			5	1060.57	150 mM NaCl + 2 mM CaCl2	5000	20220202_bradykinin_150 mM NaCl_Ca_5000ms_01	1	3.60983	22487223	1065.03
Bradykinin	1	9	RPPGFSPFR			5	1060.57	150 mM NaCl + 2 mM CaCl2	5000	20220202_bradykinin_150 mM NaCl_Ca_5000ms_01	2	3.61164	337536675	532.991
Bradykinin	1	9	RPPGFSPFR			5	1060.57	150 mM NaCl + 2 mM CaCl2	60000	20220202_bradykinin_150 mM NaCl_Ca_60000ms_01	1	3.62068	5497417	1065.37
Bradykinin	1	9	RPPGFSPFR			5	1060.57	150 mM NaCl + 2 mM CaCl2	60000	20220202_bradykinin_150 mM NaCl_Ca_60000ms_01	2	3.62417	124809263	533.161
Bradykinin	1	9	RPPGFSPFR			5	1060.57	150 mM NaCl + 2 mM CaCl2	300000	20220202_bradykinin_150 mM NaCl_Ca_300000ms_01	1	3.62787	464841	1065.44
Bradykinin	1	9	RPPGFSPFR			5	1060.57	150 mM NaCl + 2 mM CaCl2	300000	20220202_bradykinin_150 mM NaCl_Ca_300000ms_01	2	3.63031	14381055	533.146
Bradykinin	1	9	RPPGFSPFR			5	1060.57	Tris_K	0	210213_Pepmix_lysosomal_citrate_0sec_01	2	3.43585	207642620	531.06
Bradykinin	1	9	RPPGFSPFR			5	1060.57	Tris_K	50	20220201_bradykinin_Tris_K_50ms_01	2	3.62522	27882188	532.019
Bradykinin	1	9	RPPGFSPFR			5	1060.57	Tris_K	50	20220201_bradykinin_Tris_K_50ms_02	2	3.63178	939626	532.012
Bradykinin	1	9	RPPGFSPFR			5	1060.57	Tris_K	100	20220201_bradykinin_Tris_K_100ms_01	2	3.60318	376377629	532.282
Bradykinin	1	9	RPPGFSPFR			5	1060.57	Tris_K	100	20220201_bradykinin_Tris_K_100ms_test_01	2	3.60379	300786219	532.322
Bradykinin	1	9	RPPGFSPFR			5	1060.57	Tris_K	250	20220201_bradykinin_Tris_K_250ms_01	2	3.61454	82186990	532.617
Bradykinin	1	9	RPPGFSPFR			5	1060.57	Tris_K	250	20220201_bradykinin_Tris_K_250ms_03	2	3.60319	511547978	532.62
Bradykinin	1	9	RPPGFSPFR			5	1060.57	Tris_K	500	20220201_bradykinin_Tris_K_500ms_01	2	3.60486	271787919	532.803
Bradykinin	1	9	RPPGFSPFR			5	1060.57	Tris_K	500	20220201_bradykinin_Tris_K_500ms_03	2	3.60157	531446065	532.786
Bradykinin	1	9	RPPGFSPFR			5	1060.57	Tris_K	5000	20220201_bradykinin_Tris_K_5000ms_01	2	3.61011	355826463	533.037
Bradykinin	1	9	RPPGFSPFR			5	1060.57	Tris_K	5000	20220201_bradykinin_Tris_K_5000ms_03	1	3.60265	27129149	1065.1
Bradykinin	1	9	RPPGFSPFR			5	1060.57	Tris_K	5000	20220201_bradykinin_Tris_K_5000ms_03	2	3.60414	332624097	533.066
Bradykinin	1	9	RPPGFSPFR			5	1060.57	Tris_K	60000	20220201_bradykinin_Tris_K_60000ms_01	2	3.6105	173236445	533.162
Bradykinin	1	9	RPPGFSPFR			5	1060.57	Tris_K	60000	20220201_bradykinin_Tris_K_60000ms_03	1	3.60488	8856259	1065.39
Bradykinin	1	9	RPPGFSPFR			5	1060.57	Tris_K	60000	20220201_bradykinin_Tris_K_60000ms_03	2	3.60666	159266907	533.186
Bradykinin	1	9	RPPGFSPFR			5	1060.57	Tris_K	300000	20220201_bradykinin_Tris_K_300000ms_01	2	3.62633	3496879	533.06
Bradykinin	1	9	RPPGFSPFR			5	1060.57	Tris_K	300000	20220201_bradykinin_Tris_K_300000ms_03	1	3.60868	1664653	1065.4
Bradykinin	1	9	RPPGFSPFR			5	1060.57	Tris_K	300000	20220201_bradykinin_Tris_K_300000ms_03	2	3.61105	38883061	533.202
Bradykinin	1	9	RPPGFSPFR			5	1060.57	150 mM NaCl	0	210213_Pepmix_lysosomal_citrate_0sec_01	1	3.43676	25380657	1061.07
Bradykinin	1	9	RPPGFSPFR			5	1060.57	150 mM NaCl	0	210213_Pepmix_lysosomal_citrate_0sec_01	2	3.43585	207642620	531.06
Bradykinin	1	9	RPPGFSPFR			5	1060.57	150 mM NaCl	50	20220201_bradykinin_150 mM NaCl_50ms_01	1	3.61078	3984943	1062.81
Bradykinin	1	9	RPPGFSPFR			5	1060.57	150 mM NaCl	50	20220201_bradykinin_150 mM NaCl_50ms_01	2	3.61333	77130687	531.9
Bradykinin	1	9	RPPGFSPFR			5	1060.57	150 mM NaCl	50	20220201_bradykinin_150 mM NaCl_50ms_02	1	3.60996	1842258	1062.82
Bradykinin	1	9	RPPGFSPFR			5	1060.57	150 mM NaCl	50	20220201_bradykinin_150 mM NaCl_50ms_02	2	3.61148	43687739	531.872
Bradykinin	1	9	RPPGFSPFR			5	1060.57	150 mM NaCl	100	20220201_bradykinin_150 mM NaCl_100ms_02	1	3.60593	1983289	1063.38
Bradykinin	1	9	RPPGFSPFR			5	1060.57	150 mM NaCl	100	20220201_bradykinin_150 mM NaCl_100ms_02	2	3.60775	46410709	532.159
Bradykinin	1	9	RPPGFSPFR			5	1060.57	150 mM NaCl	100	20220201_bradykinin_150 mM NaCl_100ms_03	1	3.60886	1755005	1063.37
Bradykinin	1	9	RPPGFSPFR			5	1060.57	150 mM NaCl	100	20220201_bradykinin_150 mM NaCl_100ms_03	2	3.61119	42591912	532.156
Bradykinin	1	9	RPPGFSPFR			5	1060.57	150 mM NaCl	250	20220201_bradykinin_150 mM NaCl_250ms_01	1	3.61336	5051382	1064.1
Bradykinin	1	9	RPPGFSPFR			5	1060.57	150 mM NaCl	250	20220201_bradykinin_150 mM NaCl_250ms_01	2	3.6154	107351713	532.523
Bradykinin	1	9	RPPGFSPFR			5	1060.57	150 mM NaCl	250	20220201_bradykinin_150 mM NaCl_250ms_02	1	3.61133	1590421	1064.09
Bradykinin	1	9	RPPGFSPFR			5	1060.57	150 mM NaCl	250	20220201_bradykinin_150 mM NaCl_250ms_02	2	3.61461	39459634	532.498
Bradykinin	1	9	RPPGFSPFR			5	1060.57	150 mM NaCl	500	20220201_bradykinin_150 mM NaCl_500ms_01	1	3.5976	23392486	1064.5
Bradykinin	1	9	RPPGFSPFR			5	1060.57	150 mM NaCl	500	20220201_bradykinin_150 mM NaCl_500ms_01	2	3.59932	327761910	532.754
Bradykinin	1	9	RPPGFSPFR			5	1060.57	150 mM NaCl	500	20220201_bradykinin_150 mM NaCl_500ms_02	1	3.61077	1942254	1064.57
Bradykinin	1	9	RPPGFSPFR			5	1060.57	150 mM NaCl	500	20220201_bradykinin_150 mM NaCl_500ms_02	2	3.61347	51855713	532.739
Bradykinin	1	9	RPPGFSPFR			5	1060.57	150 mM NaCl	5000	20220201_bradykinin_150 mM NaCl_5000ms_01	1	3.59977	41305446	1065.01
Bradykinin	1	9	RPPGFSPFR			5	1060.57	150 mM NaCl	5000	20220201_bradykinin_150 mM NaCl_5000ms_01	2	3.60172	497598524	532.985
Bradykinin	1	9	RPPGFSPFR			5	1060.57	150 mM NaCl	5000	20220201_bradykinin_150 mM NaCl_5000ms_02	1	3.61213	1854824	1065.1
Bradykinin	1	9	RPPGFSPFR			5	1060.57	150 mM NaCl	5000	20220201_bradykinin_150 mM NaCl_5000ms_02	2	3.61462	50487817	532.984
Bradykinin	1	9	RPPGFSPFR			5	1060.57	150 mM NaCl	60000	20220201_bradykinin_150 mM NaCl_60000ms_01	1	3.6033	9646612	1065.4
Bradykinin	1	9	RPPGFSPFR			5	1060.57	150 mM NaCl	60000	20220201_bradykinin_150 mM NaCl_60000ms_01	2	3.60575	182813013	533.191
Bradykinin	1	9	RPPGFSPFR			5	1060.57	150 mM NaCl	60000	20220201_bradykinin_150 mM NaCl_60000ms_02	1	3.61009	1967990	1065.42
Bradykinin	1	9	RPPGFSPFR			5	1060.57	150 mM NaCl	60000	20220201_bradykinin_150 mM NaCl_60000ms_02	2	3.61216	52982917	533.167
Bradykinin	1	9	RPPGFSPFR			5	1060.57	150 mM NaCl	300000	20220201_bradykinin_150 mM NaCl_300000ms_01	1	3.60531	2647547	1065.47
Bradykinin	1	9	RPPGFSPFR			5	1060.57	150 mM NaCl	300000	20220201_bradykinin_150 mM NaCl_300000ms_01	2	3.60799	66343219	533.216
Bradykinin	1	9	RPPGFSPFR			5	1060.57	150 mM NaCl	300000	20220201_bradykinin_150 mM NaCl_300000ms_02	1	3.61118	1711127	1065.43
Bradykinin	1	9	RPPGFSPFR			5	1060.57	150 mM NaCl	300000	20220201_bradykinin_150 mM NaCl_300000ms_02	2	3.61329	45014389	533.21
Bradykinin	1	9	RPPGFSPFR			5	1060.57	No Salt	0	210213_Pepmix_lysosomal_citrate_0sec_01	1	3.43676	25380657	1061.07
Bradykinin	1	9	RPPGFSPFR			5	1060.57	No Salt	0	210213_Pepmix_lysosomal_citrate_0sec_01	2	3.43585	207642620	531.06
Bradykinin	1	9	RPPGFSPFR			5	1060.57	No Salt	50	20220203_bradykinin_No Salt_50ms_02	1	3.62336	1195835	1063.99
Bradykinin	1	9	RPPGFSPFR			5	1060.57	No Salt	50	20220203_bradykinin_No Salt_50ms_02	2	3.62587	22767622	532.455
Bradykinin	1	9	RPPGFSPFR			5	1060.57	No Salt	50	20220203_bradykinin_No Salt_50ms_03	1	3.63007	203680	1063.94
Bradykinin	1	9	RPPGFSPFR			5	1060.57	No Salt	50	20220203_bradykinin_No Salt_50ms_03	2	3.63256	4031247	532.399
Bradykinin	1	9	RPPGFSPFR			5	1060.57	No Salt	100	20220203_bradykinin_No Salt_100ms_01	1	3.60826	7092702	1064.3
Bradykinin	1	9	RPPGFSPFR			5	1060.57	No Salt	100	20220203_bradykinin_No Salt_100ms_01	2	3.61022	108572667	532.658
Bradykinin	1	9	RPPGFSPFR			5	1060.57	No Salt	100	20220203_bradykinin_No Salt_100ms_02	1	3.61575	27965379	1064.3
Bradykinin	1	9	RPPGFSPFR			5	1060.57	No Salt	100	20220203_bradykinin_No Salt_100ms_02	2	3.61652	323435974	532.643
Bradykinin	1	9	RPPGFSPFR			5	1060.57	No Salt	250	20220203_bradykinin_No Salt_250ms_01	1	3.61289	10761439	1064.63
Bradykinin	1	9	RPPGFSPFR			5	1060.57	No Salt	250	20220203_bradykinin_No Salt_250ms_01	2	3.61494	164777623	532.818
Bradykinin	1	9	RPPGFSPFR			5	1060.57	No Salt	250	20220203_bradykinin_No Salt_250ms_02	1	3.62678	2314937	1064.65
Bradykinin	1	9	RPPGFSPFR			5	1060.57	No Salt	250	20220203_bradykinin_No Salt_250ms_02	2	3.62764	46383356	532.81
Bradykinin	1	9	RPPGFSPFR			5	1060.57	No Salt	500	20220203_bradykinin_No Salt_500ms_01	1	3.59998	48431858	1064.93
Bradykinin	1	9	RPPGFSPFR			5	1060.57	No Salt	500	20220203_bradykinin_No Salt_500ms_01	2	3.60099	455041180	532.977
Bradykinin	1	9	RPPGFSPFR			5	1060.57	No Salt	500	20220203_bradykinin_No Salt_500ms_02	1	3.6193	8761320	1064.89
Bradykinin	1	9	RPPGFSPFR			5	1060.57	No Salt	500	20220203_bradykinin_No Salt_500ms_02	2	3.62082	149659124	532.946
Bradykinin	1	9	RPPGFSPFR			5	1060.57	No Salt	5000	20220203_bradykinin_No Salt_5000ms_01	1	3.61282	2224210	1065.32
Bradykinin	1	9	RPPGFSPFR			5	1060.57	No Salt	5000	20220203_bradykinin_No Salt_5000ms_01	2	3.61424	47443196	533.118
Bradykinin	1	9	RPPGFSPFR			5	1060.57	No Salt	5000	20220203_bradykinin_No Salt_5000ms_02	1	3.62005	16694989	1065.38
Bradykinin	1	9	RPPGFSPFR			5	1060.57	No Salt	5000	20220203_bradykinin_No Salt_5000ms_02	2	3.62198	237525886	533.173
Bradykinin	1	9	RPPGFSPFR			5	1060.57	No Salt	60000	20220203_bradykinin_No Salt_60000ms_01	1	3.60684	22156832	1065.41
Bradykinin	1	9	RPPGFSPFR			5	1060.57	No Salt	60000	20220203_bradykinin_No Salt_60000ms_01	2	3.60906	313325911	533.17
Bradykinin	1	9	RPPGFSPFR			5	1060.57	No Salt	60000	20220203_bradykinin_No Salt_60000ms_02	1	3.62065	4024452	1065.43
Bradykinin	1	9	RPPGFSPFR			5	1060.57	No Salt	60000	20220203_bradykinin_No Salt_60000ms_02	2	3.62396	78873482	533.215
Bradykinin	1	9	RPPGFSPFR			5	1060.57	No Salt	300000	20220203_bradykinin_No Salt_300000ms_02	1	3.62316	277161	1065.36
Bradykinin	1	9	RPPGFSPFR			5	1060.57	No Salt	300000	20220203_bradykinin_No Salt_300000ms_02	2	3.62591	6176681	533.107

## Sheet: ThT source data
	No salt 1				No Salt 2				No Salt 3						Ca 1					Ca 2						Ca 3						Na 1					Na 2				Na 3						Na Ca 1
1	985	679	163	142	240	604	321	402	219	184	165	116	172	94	-25	-16	-89	140	171	236.001	154	155	126.001	166	204	455.999	209	328.999	207	277.001	189.001	240	20	-181	180		-73	537	487	435	148	139	59	30	59	114	165	203	22
2	1982	1878	45	58	230	524	303	378	168	103	85	43	98	53	57	117	-17	82	95	212	435	166	138.999	159	190	473.001	188	313.001	206	229	301	303	-59	-236	152		-123	835	689	628	145	28	5	-51	0	-21	129	159	-66
3	2299	1974	32	53	233	594	371	504	163	74	70	2	106	48	165	240	180	67	40	187	322	198	91.9993	104.001	146	411.999	168	313.001	145.001	162	225.001	463	14	-237	99		-169	1112	891	905	141	46	5	17	-31	-27	271	333	16
4	2621	2074	55	80	211	692	450	619	164	78	70	6	79	47	200	259	214	104	44	196.999	269.001	198	137	143	153.001	462.001	192.001	297	174	196	243	682	105	-164	110		-153	1497	1174	1173	139	6	-4	-24	-24	-15	327	402	117
5	2800	2199	22	41	227	802	592	756	153	68	50	19	96	38	219	224	241	98	36	171.999	256	189.001	132	126.001	149.999	429.001	177	281.999	182.999	217	204.999	859	139	-223	168		-166	1910	1260	1330	163	-12	-27	-54	-42	-59	481	592	154
6	3035	2374	-35	5	183	909	668	878	153	50	55	0	75	-11	332	353	369	103	47	193	224	187	152	151	145.001	437.001	185.999	336	192.001	206	191	1121	266	-223	158		-156	2120	1455	1516	119	-2	-10	-28	-29	-29	654	804	296
7	3435	2560	-26	21	85	985	776	1018	154	36	48	-10	75	-3	322	354	344	97	28	187	218	180	135	129	149	441	178.001	293	178.001	193	220	1308	357	-166	152		-188	2504	1681	1724	128	-42	-12	-61	-54	-44	700	861	397
8	3514	2518	19	23	104	1115	896	1099	181	65	57	9	79	26	406	395	346	91	29	171.999	247.001	201	127	82.9998	131.001	422	163	275	187	189.001	182	1575	432	-203	166		-144	2551	1927	1840	140	-5	-38	-64	-54	-64	840	1033	480
9	3633	2742	31	8	69	1183	976	1191	158	23	21	-24	35	-13	419	445	383	110	23	146.999	162	152	121	102.999	127.999	436	141	173	193	180	160.999	1751	510	-221	185		-171	2744	2194	1918	131	-34	-48	-20	-64	-65	934	1149	567
10	3868	2898	-24	-5	83	1268	1073	1307	133	12	38	-8	36	28	477	514	457	52	2	157.999	193	149.999	112.001	121.999	142.001	404.001	148	168	164.001	157.999	171	1943	541	-215	209		-156	3115	2378	2093	125	-8	-51	-56	-72	-80	1065	1310	601
11	4019	3070	15	11	94	1319	1189	1446	133	37	55	-22	57	15	425	433	361	61	25	171	188	146.999	145.001	127	154	416	157	174.999	184	163	157	240	619	-197	229		-148	3008	2606	2692	114	-47	-40	-90	-76	-83	1147	1411	688
12	4175	3148	-62	-14	67	1484	1281	1528	156	29	34	2	64	25	420	467	381	104	44	151	196.999	131.001	131.001	133	157.999	386.999	155	159	171.999	177	152	303	698	-213	224		-144	3136	2854	2603	115	-21	-54	-36	-84	-54	1297	1595	775
13	4319	3275	-22	5	128	1537	1300	1569	126	15	37	-23	65	5	484	511	361	53	-2	149	209	174	154	164.001	182	405	137	143	182.999	170	166	463	685	-174	300		-159	3236	2632	2425	131	-45	-64	-78	-60	-88	1346	1656	761
14	4338	3455	-62	-14	86	1573	1383	1683	153	47	50	7	93	18	479	469	400	58	-5	148	277.001	193	154	278	298.999	397	121	146.999	204.999	173	155	682	797	-231	284		-155	2945	2983	2615	124	-37	-39	-82	-79	-62	1459	1795	885
15	4523	3592	-5	26	-4	1685	1467	1786	116	32	22	-22	83	-9	516	472	381	76	15	210	405	287.999	233.001	538	510	417	151	160.999	312	165	182	859	870	-224	314		-153	3292	2963	2788	113	8	-46	-60	-70	-66	1456	1791	967
16	4643	3671	1	-8	-31	1778	1582	1841	114	21	17	-24	61	-21	576	565	392	85	2	262.999	575.001	458	367	787.001	779.001	394	135.999	154	452	160	168	1121	877	-195	322		-134	3166	2953	2920	111	-45	-71	-104	-96	-93	1604	1973	974
17	4799	3805	-7	29	44	1839	1673	2013	99	7	10	-31	36	-19	590	488	390	72	19	419	958.001	718.001	617	1151	1119	432	152	170	709	195	192.001	1308	941	-206	386		-128	3480	3462	3243	105	-64	-67	-58	-54	-72	1621	1994	1046
18	4809	3876	-15	-8	164	1865	1701	2015	83	3	3	-18	42	-22	552	516	387	103	14	663.001	1358	1109	935	1582	1545	379.001	140	168	1061	223	206	1575	959	-218	343		-160	3514	3893	3467	125	-59	-70	-73	-91	-90	1635	2011	1065
19	5046	4017	-8	27	62	1956	1761	2086	98	-11	2	-38	25	-41	753	576	475	111	-6	1023	1921	1562	1309	2104	2107	371.001	144	165	1592	276	251.999	1751	1077	-210	469		-138	3704	3728	3654	109	-33	-40	-45	-37	-75	1825	2245	1197
20	4948	4015	-59	-13	13	1991	1855	2178	109	19	3	-41	74	-11	637	504	333	191	22	1444	2610	2010	1743	2623	2599	422.999	187	222.001	2238	452	430	1943	1095	-213	497		-172	3663	3884	3590	92	-39	-78	-78	-70	-89	1791	2203	1217
21	5260	4149	-32	-29	158	2109	1893	2175	82	-13	-16	-54	22	-33	749	528	336	218	35	1991	3409	2677	2403	3273	3460	495.001	269.001	259	3108	623	601	240	1167	-193	602		-151	3807	4087	4129	104	-28	-60	-62	-58	-74	1909	2348	1297
22	5282	4346	-34	-6	182	2136	1994	2291	67	15	-14	-63	21	-38	943	590	409	299	49	2460	4267	3207	2894	3850	4091	562	408	378	4203	860	810	303	1270	-226	819		-169	4253	4425	3910	83	-37	-47	-73	-65	-88	2055	2528	1411
23	5437	4373	-18	7	156	2235	2034	2397	68	-12	-17	-55	30	-30	1056	636	488	370	65	3034	5164	3855	3532	4616	4870	623.999	589	561.001	5146	1159	1062	463	1329	-218	1106		-147	4081	4332	3890	84	-42	-60	-86	-72	-93	2104	2588	1477
24	5391	4457	-17	0	119	2306	2072	2441	94	3	12	-43	43	1	1173	691	576	425	101	3679	6457	4787	4322	5636	5761	794.999	829	848	6672	1499	1375	682	1322	-218	1269		-137	4350	4541	4754	117	-59	-92	-69	-55	-82	2144	2637	1469
25	5562	4443	-6	10	135	2359	2177	2545	73	-3	-2	-48	38	-23	1231	602	457	492	149	4284	7304	5451	4922	6441	6582	1090	1139	1166	7905	1814	1674	859	1434	-209	1480		-181	4442	4514	4714	90	-51	-85	-91	-71	-119	2334	2871	1593
26	5624	4583	-26	-24	103	2359	2252	2560	65	0	-6	-38	38	-31	1572	678	600	510	184	5084	9005	6564	5965	7864	8084	1378	1554	1506	9417	2268	2141	1121	1499	-222	1815		-124	4438	4092	4308	69	-55	-95	-89	-94	-122	2407	2961	1666
27	5675	4632	-43	5	15	2446	2257	2631	60	-23	-5	-57	45	-34	1863	785	792	574	242	6081	10268	8177	7277	8833	9809	1745	2015	2111	12031	2848	2648	1308	1553	-183	2106		-133	4937	4698	4471	78	-79	-73	-102	-95	-78	2387	2936	1726
28	5898	4768	-37	-40	-28	2586	2328	2718	65	-14	-24	-35	44	-15	2173	804	884	786	366	6886	12107	8756	8260	10272	11679	2167	2603	2548	14238	3340	3130	1575	1689	-184	2252		-194	4757	5323	4782	70	-49	-73	-94	-88	-92	2565	3155	1877
29	5839	4811	-2	-1	93	2563	2364	2777	53	-19	-17	-63	20	-37	2556	942	1005	633	498	7894	14104	9947	9303	12192	14250	2881	3213	3031	16250	3883	3635	1751	1737	-220	2467		-147	4960	4935	4723	65	-53	-95	-104	-121	-131	2588	3183	1930
30	5816	4875	-17	-9	170	2581	2400	2760	52	-22	-32	-57	36	-31	2986	1013	1226	931	623	9391	16649	12126	10938	14565	15703	3606	4063	4023	19777	4734	4520	1943	1811	-183	2718		-176	5025	5213	4981	79	-57	-74	-98	-98	-105	2726	3353	2012
31	5983	5048	-42	7	130	2712	2480	2943	50	-4	-18	-40	22	-34	3691	1206	1518	1033	732	10595	19361	13395	12165	16647	18472	4261	4839	4369	21407	5378	5086	240	1957	-216	2995		-159	4650	5101	5079	83	-85	-64	-95	-96	-95	2834	3486	2174
32	5867	4944	-24	11	70	2646	2521	2923	46	-10	-21	-72	14	-33	4348	1289	2077	1152	892	10177	18796	12897	12140	17938	18334	4306	4829	4215	20447	5476	4828	303	1900	-200	3297		-112	4530	5148	5307	55	-87	-99	-122	-113	-95	2821	3470	2111
33	6172	5180	-32	-28	52	2724	2602	2963	54	-2	-21	-59	46	-16	5624	1514	2593	1464	1055	13814	26326	18265	16862	25678	26077	6303	6408	6041	27823	7481	7042	463	2155	-233	3789		-164	4658	5096	5579	74	-61	-71	-94	-77	-81	2926	3599	2394
34	6233	5259	-11	38	133	2840	2587	3045	54	-36	-9	-46	50	-20	6861	1809	3480	1552	1227	15995	29036	21982	19420	28233	29397	7927	7306	6964	30460	8469	8199	682	2186	-228	3872		-163	4819	5724	5787	48	-89	-113	-110	-126	-121	3068	3774	2429
35	6378	5786	-39	-49	175	2910	2628	3060	57	-22	-20	-60	43	-32	8623	2132	4437	1770	1429	18626	35136	25011	24145	33737	33475	9263	8767	8336	34281	9777	9285	859	2215	-198	4117		-193	4792	6365	6220	66	-62	-78	-96	-69	-62	3181	3913	2461
36	6296	5786	-29	-14	169	2904	2686	3099	9	-39	-49	-80	1	-81	10387	2546	5941	1884	1605	21458	38981	29641	28064	38496	37587	11180	10131	9903	38626	11238	11303	1121	2355	-214	4464		-146	4810	5860	6588	49	-91	-90	-118	-109	-130	3221	3962	2617
37	6377	5894	-43	-26	172	2957	2714	3158	68	-11	-18	-52	22	-42	13480	3070	7968	2036	1863	24989	44466	32054	32849	42685	42044	12527	11262	10733	41891	12662	12175	1308	2434	-192	4714		-176	5033	5534	6997	27	-60	-90	-99	-79	-74	3370	4145	2704
38	6500	6025	-50	-2	151	2971	2729	3152	41	-10	-21	-63	22	-33	15755	3785	10503	2192	2112	27713	48444	39052	35719	43393	46160	14540	12661	11956	46296	14573	15058	1575	2547	-158	5128		-133	5239	6637	7356	68	-63	-88	-103	-86	-100	3467	4264	2830
39	6509	6026	2	19	201	3018	2815	3209	30	-37	-37	-69	14	-47	19129	4411	13679	2428	2469	31936	51542	41246	37122	50376	49924	15588	14304	13147	49603	15843	16040	240	2666	-156	5426		-129	5122	5445	7616	69	-71	-58	-93	-104	-92	3630	4465	2962
40	6585	6075	-1	39	226	3069	2737	3186	57	-8	-20	-58	42	-25	21886	5066	17193	2639	2734	32430	49123	42197	38200	51258	49578	16017	14388	12768	49074	16331	17171	303	2721	-57	5713		-159	5423	6151	7757	67	-30	-80	-77	-64	-74	3707	4560	3023
41	6726	6203	-8	24	175	3161	2872	3296	50	-22	-21	-78	14	-39	25666	6108	21850	2774	2927	39094	55761	47505	44175	53414	54742	18542	17764	16479	57356	19984	20569	463	2921	4	6264		-131	5539	5751	8211	73	-47	-71	-93	-102	-66	3937	4843	3245
42	6739	6224	-38	10	178	3073	2846	3455	44	-23	-32	-62	4	-57	29403	7392	26355	3059	3362	41988	62931	51126	49006	57930	58408	21622	18626	18308	61586	22457	24902	682	3007	79	6614		-126	5149	5535	8478	114	-76	-91	-69	-73	-20	3928	4831	3341
43	6837	6237	-40	10	192	3110	2815	3446	39	-30	-26	-63	22	-66	32652	8760	31723	3313	3600	48088	68060	54178	52959	62905	61406	23165	20074	19350	64607	24970	27980	859	3034	173	6967		-211	5481	6701	8859	150	-79	-92	-129	-97	-30	3927	4830	3371
44	6767	6287	-49	27	180	3172	2889	3460	11	-16	-27	-78	8	-52	35189	10673	36351	3532	4064	48355	68684	58654	55281	65857	62248	25836	21892	21716	66904	27834	31305	1121	3200	363	7439		-179	5612	6250	9033	188	-41	-71	-110	-60	64	4158	5114	3556
45	6891	6393	-14	39	203	3142	2959	3519	26	-30	-28	-83	21	-42	39871	12923	39410	3915	4569	55776	73220	63503	61887	69228	65769	28666	26535	24658	77249	32356	36439	1308	452	601	8244		-174	5917	6528	9585	240	-67	-72	-96	-97	123	4302	5291	3665
46	6936	6489	-16	46	250	3245	2999	3629	17	-25	-26	-65	-5	-49	43124	15229	45678	4201	5123	55763	76968	66193	64386	68631	67680	31452	28453	25555	78006	35753	40079	1575	562	793	8894		-137	5954	6650	9947	301	-84	-105	-120	-103	234	4456	5481	3780
47	6877	6406	-29	62	231	3252	2975	3643	35	-17	-38	-69	22	-47	46252	18019	50722	4593	5567	60447	78492	67417	69395	71913	72931	33041	30641	27751	80890	37980	41210	1751	958	865	9918		-182	6033	6588	10235	372	-28	-57	-77	-34	386	4495	5529	3917
48	6996	6494	-16	29	262	3312	3063	3715	41	-7	-33	-70	2	-55	53284	21612	56620	5082	6130	65639	83912	71989	73290	71485	74079	38061	34533	32294	86297	42491	47559	1943	1133	1063	10645		-143	6353	6984	10631	486	-60	-105	-116	-47	531	4630	5695	4057
49	6891	6528	2	88	327	3379	3082	3832	23	-38	-37	-77	9	-61	54685	23358	59528	5270	6496	66852	85048	75298	77613	78318	76452	40726	38282	35845	88992	47590	50275	1035	1490	1365	11762		-176	6599	7469	11016	561	-36	-74	-59	9	754	4781	5881	4153
50	7085	6507	-7	77	347	3387	3065	3818	15	-19	-41	-71	12	-77	60337	26741	63634	6056	7426	70844	85611	75721	77760	75792	75813	43481	40764	37846	93361	49718	50832	1351	1810	1618	11734		-173	6836	7199	11365	732	-58	-73	-83	43	973	4834	5946	4254
51	7027	6625	-22	45	399	3371	3097	3801	56	-19	-15	-68	16	-54	63695	27123	66302	6347	8474	73016	92523	74440	82292	83219	80104	45915	44927	43562	96697	52564	55374	1706	2076	2030	12498		-159	7037	7546	11996	883	-23	-17	-40	170	1281	5012	6165	4501
52	6964	5567	-34	87	492	3447	3105	3840	35	-9	-21	-52	31	-37	67112	32068	70786	7160	8810	65139	78846	70470	71449	72722	72037	42959	41612	38756	85327	49599	52221	1787	2311	2025	13690		-168	7172	7883	12602	1004	-46	-51	-85	244	1601	4963	6104	4255
53	7162	5801	13	90	503	3502	3214	3855	8	-33	-42	-72	-9	-62	69809	34169	77311	8248	9750	80099	97008	86182	90679	85330	83270	57842	52928	51898	108402	59088	64429	2228	2727	2944	15351		-172	7391	8130	13018	1304	-21	-9	-73	365	1846	5268	6480	4654
54	7079	5725	-1	119	676	3490	3250	3872	93	4	11	-30	42	-10	74783	37919	78234	7504	9327	79379	94958	84804	90691	89759	86187	57298	54668	53584	107294	61311	65042	2328	3134	2932	15841		-142	7839	8503	13671	1241	-7	52	-73	431	1788	5441	6692	4779
55	7203	5883	9	124	715	3490	3266	3959	78	3	-7	-55	57	-32	76417	40944	82815	8789	10711	85641	102881	89607	86610	92438	87659	60120	59204	59472	111296	67513	65525	2493	3516	3811	17782		-141	8127	8874	13940	1442	18	111	-35	687	2469	5407	6651	4904
56	7305	5883	-28	144	758	3534	3279	4013	33	-18	-17	-57	29	-45	81415	44605	85259	11699	13329	86319	102061	88973	94442	95838	88197	68687	63259	62778	110978	68588	68045	2879	3747	3634	19229		-34	8280	8948	14438	1973	8	302	-64	1137	3042	5616	6908	5003
57	7224	5926	9	153	866	3543	3272	4007	47	-7	-14	-61	60	-46	81046	45614	86106	12362	14892	83389	105742	89089	94983	89507	87416	72889	64962	66279	114811	68729	71678	3187	3960	4195	19253		-50	8791	9457	15136	2209	-10	404	-46	1625	3037	5671	6975	5150
58	7473	6040	17	180	941	3688	3350	4160	56	2	-6	-50	52	-36	84362	50000	88513	14140	14326	91478	104826	90297	101948	90045	86978	74915	69319	70826	118367	73158	74969	3453	4362	4233	21471		28	9092	9904	15980	2672	-22	643	-53	1732	4217	5966	7338	5473
59	7310	6052	16	225	1007	3606	3411	4163	37	12	-6	-35	51	-22	89914	51518	96164	15443	17799	92752	104579	97713	100501	95685	92611	79703	72877	72936	119798	75897	74302	3713	4730	4899	23615		128	9348	10401	16494	2967	12	974	-39	2287	5222	5979	7354	5451
60	7422	6117	32	261	1124	3695	3426	4246	32	8	-31	-45	64	-40	85881	53087	99199	16773	20135	94301	106508	94360	96234	99320	92996	81351	72535	73715	123034	77605	77696	4050	4936	5479	24118		256	9701	10812	17462	3542	38	1247	-60	2642	5683	6146	7560	5505
61	7614	6157	0	262	1117	3771	3440	4428	33	6	-5	-35	76	-34	88032	58834	95343	18096	19815	95947	109260	96054	98705	92341	91685	87586	76910	76401	119751	79731	77451	4521	5769	7270	25766		314	10141	10984	17829	3839	71	1738	3	3541	5703	6330	7786	5897
62	7611	6117	32	348	1288	3780	3542	4311	58	26	-5	-13	93	-34	90843	59744	102721	20371	21629	87735	107804	100173	99059	95864	93697	88523	81105	82113	125607	79488	83412	4648	6099	6614	29162		496	10421	11677	18656	4577	116	2362	28	4209	6373	6468	7956	5932
63	7642	6255	21	365	1434	3865	3547	4430	45	9	-14	-30	74	-25	95781	60803	103297	21772	24632	95859	106538	101858	104943	94999	93710	89880	82477	86136	126016	84994	84201	4836	6426	8605	29880		540	10820	12212	19117	5030	131	2822	55	4739	8853	6578	8091	5989
64	7594	6200	38	413	1553	3971	3622	4390	34	16	-25	-61	62	-50	101094	63597	105276	25019	26251	96495	111238	97054	103626	99620	98616	96726	84654	86456	125730	87635	86518	5045	6933	9115	31940		659	11336	12625	20148	6059	141	3435	19	5614	8878	6775	8333	6182
65	7585	6255	130	480	1655	3981	3622	4490	48	30	-6	-35	87	-33	98015	66753	109201	26396	26962	100689	111130	102177	102603	99838	98452	100731	86490	85204	130746	87357	83858	5624	7204	9188	33083		698	11735	13228	20604	6134	189	3955	22	6857	11349	6855	8432	6375
66	7716	6287	112	512	1736	4067	3649	4518	40	24	-19	-28	86	-46	99890	68254	111058	28702	33227	102817	112331	104750	108730	103787	92596	103936	88410	94408	130981	89898	90906	5946	8275	10401	34893		795	12062	13571	21264	6659	298	4849	88	7429	12025	6913	8503	6503
67	7796	6386	157	595	1836	4039	3683	4473	54	56	0	-21	96	-5	90996	72852	114366	30130	30584	102293	113379	101500	112023	100584	99804	107178	91584	93689	133148	89843	92146	6409	8850	11540	39187		973	12407	14096	22208	7317	414	5791	61	9196	9972	7169	8818	6683
68	7945	6374	163	613	1891	4131	3675	4528	80	43	25	-7	122	-7	97505	77472	116413	34104	34692	100736	104787	104832	105849	98018	97754	108121	92605	94469	131772	91392	93692	6603	8954	12612	39478		1168	12901	14448	22760	8277	595	6193	93	9365	12180	7435	9145	6916
69	7912	6349	180	723	1969	4215	3779	4794	80	81	14	9	120	9	101551	73902	115463	35551	40197	100358	114116	102482	109454	101546	93835	109230	90701	97617	138042	93251	94775	6905	10196	13104	40597		1265	13249	15107	23685	8820	746	7847	91	11838	13666	7345	9034	6878
70	7975	6480	218	830	2154	4251	3829	4812	58	57	20	-19	137	-17	98385	77847	114624	39515	42549	103029	114533	103438	110673	99934	93697	111996	89506	98491	130606	91365	91709	7386	10742	14110	42987		1502	13805	15641	24497	9365	873	9008	98	12185	10324	7669	9433	7030
71	7995	6594	226	756	2061	4306	3793	4846	68	79	3	-10	104	-20	105841	80473	123375	40821	44433	99664	115771	110571	114121	109704	93918	113125	97363	100505	135829	94787	98461	7770	11231	15071	47334		1610	14298	16614	25397	10062	1265	9683	91	14193	17968	7762	9547	7212
72	8030	6535	268	929	2219	4423	3799	4777	67	72	19	-17	132	2	106823	81884	124700	43588	47620	104439	108624	107207	111959	99582	95718	117462	96031	100602	133961	93038	93507	7908	11983	15234	48584		1746	14856	16884	26186	11160	1917	11763	142	15464	16132	7920	9742	7377
73	8186	6663	333	970	2377	4716	3977	5127	79	80	16	-1	140	-7	112441	84488	127238	45737	46408	107248	119182	108095	114104	99972	98678	121464	102395	106270	141149	93330	99543	8645	13352	15868	50005		1811	15464	18072	27057	11963	2268	12749	118	17637	20378	8252	10150	7962
74	8238	6604	341	1041	2452	4586	3907	4945	98	57	35	-5	146	0	113011	87831	124348	48044	48758	103259	114505	107258	109926	98341	94595	115229	99686	108225	133931	99875	95977	9111	13831	16888	53422		1899	15723	18228	28187	13019	2700	14310	150	19261	21429	8280	10184	7911
75	8237	6642	386	1073	2382	4678	4129	5005	91	100	49	12	135	20	111275	89906	137850	48620	55314	109055	113318	111237	115612	105562	99722	125485	102640	108219	131350	100862	103456	9911	15416	17351	54316		2103	16444	19240	29371	13672	3334	14211	198	18454	21719	8559	10528	8076
76	8360	6649	449	1203	2551	4938	4123	5258	107	76	40	0	142	26	111144	86463	131964	50504	52690	108904	109909	108803	116693	103306	101466	124311	103483	105333	136238	100912	98518	9645	15999	17498	56324		2298	16958	20208	30359	15117	3847	16281	201	22444	23717	8589	10564	8295
77	8339	6528	491	1347	2809	5128	4014	5207	140	127	73	30	169	26	109161	85170	125657	54946	54342	110542	111476	102905	110851	97301	97650	124666	97829	99312	133865	95088	98200	10651	16892	17970	59328		2499	17585	20251	30906	16538	4472	18369	252	24300	23835	8552	10519	8207
78	8466	6670	517	1486	2654	5086	4170	5210	97	108	80	21	155	20	114949	90569	129324	55063	61285	108598	117873	108309	114613	109802	100485	127029	101947	108132	141302	104018	100401	11259	18085	19078	61095		2683	18186	21545	31979	18335	4864	20056	251	27056	25490	8914	10964	8552
79	8504	6677	589	1519	2823	4991	4235	5194	124	133	80	48	165	23	111481	91125	131642	55452	61344	105139	116990	104298	114880	98736	100035	123273	107167	104642	124826	102114	99699	11895	19367	19026	64584		2810	18883	21979	33188	18778	5782	19924	270	25223	26311	9109	11204	8823
80	8759	6762	649	1524	2775	5259	4226	5482	120	122	74	36	153	18	123011	91314	135449	56954	58911	108864	118188	111855	111104	107454	95674	131597	106957	108729	140018	108726	105925	11958	20833	19631	67362		2955	19407	22960	33905	19504	5913	20829	298	24685	25073	9291	11428	8996
81	8748	6814	730	1756	2803	5390	4344	5609	115	138	80	22	154	33	127196	94383	131233	57595	57942	108006	110371	111702	113823	102698	92957	129364	107778	111838	139810	106383	104134	12842	22688	20854	67627		3117	20140	23712	35263	21915	6602	22784	288	26411	29147	9578	11781	9237
82	8925	6797	845	1906	2923	5491	4366	5559	138	125	103	35	157	27	122613	97384	134825	60815	62015	111852	116535	106017	116349	101334	101527	135248	109738	115561	137435	104549	105987	13420	23965	21209	67749		3251	20668	24619	36449	22941	8086	24021	388	27264	26338	9555	11753	9213
83	9141	6867	845	2018	2903	5821	4486	5695	136	136	95	35	161	44	124270	98089	134015	57991	65072	108083	114337	108176	119421	108336	99204	134407	104451	119440	136846	111957	98726	13607	24877	21289	69985		3383	21990	24988	37534	24373	8612	25253	393	28408	23901	10109	12434	9710
84	9180	7019	1002	2086	3045	5647	4433	5744	136	127	113	71	191	49	131750	102970	144835	63081	70842	99875	116438	103936	121336	104184	98278	132080	104768	113406	139807	96226	103935	15642	27149	22822	71586		3496	22053	25141	38276	27091	10837	27694	594	31402	27191	10083	12402	9763
85	9266	7016	1012	2212	3000	5791	4654	5771	164	171	123	57	202	43	130996	107709	140196	62364	65338	110845	108318	106797	120291	111384	104385	136002	107530	117304	135170	105976	106515	16153	28940	22982	76918		3738	23207	27857	40342	27786	11879	28969	625	31895	27100	10376	12762	9876
86	9258	6846	1131	2330	3177	5928	4650	6000	168	190	141	71	196	72	130919	106201	134745	66968	68595	110685	115147	112789	115945	107461	100868	130334	106566	115109	132774	97292	95882	17312	30542	23119	77752		3869	23707	27314	41671	29416	13080	31089	753	33109	28236	10422	12819	10092
87	9221	7012	1200	2470	3317	6341	4756	6057	158	186	120	81	167	61	133633	101785	132453	62395	68953	112427	116736	115870	115254	104839	102079	141480	110934	112070	137436	98775	106927	16926	32564	23827	79231		4234	25065	28010	42179	31675	13613	34187	950	35025	30407	10638	13085	10169
88	9393	7102	1281	2529	3311	6232	4881	5968	140	211	97	46	192	45	143677	112791	143161	63998	72496	105222	111512	114739	117752	103686	103199	140007	109291	118307	139774	104599	103609	18790	33590	23254	81879		4452	25389	30410	43907	31606	14367	33112	1341	35301	29858	10842	13336	10443
89	9571	7195	1405	2692	3483	6586	4854	6370	140	264	120	70	192	49	136630	116019	151467	64349	71799	97342	92795	85462	91239	84440	82536	115126	87999	91745	117060	84923	83330	19914	36141	23492	83117		4643	27090	31178	45706	34057	15395	36499	1686	37166	31855	11106	13660	10811
90	9609	7003	1529	2853	3745	6650	4864	6382	165	328	118	71	201	53	143908	111870	143636	66231	76583	107862	112113	106774	113513	103613	102114	138239	107840	118897	131337	100085	98172	20622	38851	23960	85201		5042	26834	30744	46370	35470	16527	37188	2152	39371	33291	11034	13572	10765
91	9696	7139	1533	2896	3440	6553	4937	6386	174	470	124	78	179	71	146511	109140	140219	66665	71004	109788	108821	109453	115842	103442	100601	141225	115835	113828	129979	101271	99071	20164	40655	24418	86626		5128	27902	31741	47469	37386	17411	39599	2713	40911	34684	11439	14070	10977
92	9764	7264	1674	2888	3727	6913	4936	6478	179	637	128	95	213	73	138534	117715	140493	66744	73817	109723	112676	112676	115558	106384	103653	144348	116470	122886	135747	106084	109772	22162	43791	26010	89635		5260	28309	32893	48456	39226	18096	40174	3092	41862	35223	11653	14333	11159
93	9919	7239	1864	3077	3705	7121	5103	6297	161	849	157	98	196	79	150730	122522	137016	65100	71671	105085	115943	113745	109123	96604	102940	137503	117968	121808	134684	108185	104417	23354	45377	26095	89218		5597	30119	34927	50582	40134	18700	41980	3976	42196	36063	11885	14619	11662
94	10196	7446	1787	3137	3934	7142	5162	6860	164	1088	130	86	177	65	151279	118105	143438	65860	73586	107692	109745	109405	113732	104631	100986	145144	108147	126759	130940	101245	112447	24142	39218	26495	91543		5708	31602	36413	51407	42250	19725	43089	4897	41286	37273	12203	15010	12063
95	10186	7251	2013	3239	4008	7452	5237	6940	175	1455	146	98	200	95	156528	119149	139334	70463	77021	109775	113468	108373	116098	104090	100442	140214	110885	115641	134062	104977	106871	26359	45696	27606	92629		5869	31099	37836	52578	43923	20315	44824	5426	44751	38139	12394	15245	12081
96	10382	7469	2099	3457	4045	7426	5307	6906	159	1755	173	106	205	84	153717	121070	138737	63411	73779	109446	111760	107622	114999	101124	103103	137086	115451	126863	131754	108559	111129	26000	37307	28485	93990		5896	33133	38970	53618	44140	21472	45265	6428	44190	37932	12422	15279	12163
97	10286	7469	2171	3546	4115	7692	5447	6766	187	2013	192	102	220	106	154719	118143	138605	67979	75583	100926	116647	105358	118132	101734	103872	144199	115916	129088	131474	102215	102287	29450	41222	27979	94365		5895	33390	40237	54981	45950	22302	47142	7157	43724	38815	12606	15505	12500
98	10581	7568	2400	3779	4356	7440	5732	7285	159	2453	239	101	194	72	155633	134256	141024	64431	74520	106008	121079	111139	109280	101683	100265	143706	112794	122694	136514	105742	103271	35362	42661	28302	98241		6276	36281	41667	56936	47230	23341	48667	7854	46627	40221	13149	16173	12840
99	10516	7486	2497	3820	4388	7871	5475	7180	172	2837	321	105	234	100	151524	128723	139107	70305	75971	113271	115246	102717	121125	103193	104714	143935	112040	124629	134435	110382	109175	39670	60718	28721	96288		6835	35280	41188	56637	50349	24099	50624	9068	49038	42047	13072	16079	12787
100	10670	7703	2479	3891	4430	8047	5697	7121	168	3269	303	113	205	79	152371	115142	139847	68902	78805	105091	116016	109716	115153	100128	101621	146472	118596	121131	140171	103334	103270	25170	60561	28688	96430		7120	35454	42026	59136	50704	24541	52241	10090	48685	42722	13655	16796	13277
101	10864	7756	2645	4014	4363	8242	5808	7183	178	3776	447	122	218	103	153014	115896	142081	69986	80253	111572	113402	110599	113874	98773	103375	144458	105473	126823	141173	106797	101923	23192	61676	29382	99324		7516	37432	43508	59011	52060	25580	52141	11474	50490	44115	13534	16647	13258
102	10835	7685	2869	4127	4616	7899	5762	7173	159	4292	509	104	191	82	153225	121686	139712	70037	73665	114579	115810	111651	117779	102652	100177	141974	109647	113250	134412	102717	105948	24043	56445	27757	100374		7309	38081	45044	60388	52689	26417	51943	12091	50001	42982	13757	16921	13562
103	11112	7833	2930	4168	4793	7767	5965	7467	188	4528	643	115	187	112	145356	118621	144157	66226	74897	109790	115641	111311	112311	103223	103919	141008	118596	112599	131172	97903	95700	23751	64133	29112	101356		7351	38889	45586	61929	54425	26422	52760	13624	53516	43381	14142	17395	13817
104	11254	8023	3153	4365	5061	8985	6032	7657	193	5162	757	136	229	96	157621	130001	139736	67267	73065	101296	112428	109469	119534	103284	105662	145801	113952	126578	133455	106584	101148	24675	60894	32501	103067		7960	39411	47512	62577	55757	27696	54603	14363	48832	44273	14370	17675	14040
105	11317	7904	3252	4498	5154	8786	5935	7755	200	5768	876	131	212	131	142099	129509	140782	70649	78458	109224	117743	113289	119822	106071	103296	147189	122127	128346	141400	107759	99989	26188	62035	32226	103369		8581	41205	48063	63801	57988	28801	56117	15871	54067	46325	14511	17849	14135
106	11552	8020	3416	4475	5077	8921	6276	7509	166	6377	1017	98	214	152	155128	129482	138125	74391	78694	102855	113552	106142	112132	106518	108588	139665	117124	114214	130884	102808	99975	26426	73827	29847	104822		9037	41318	47383	65217	58408	29709	58480	16934	52359	46857	15071	18537	14555
107	11412	8037	3687	4610	5311	8615	6267	7843	170	6822	1198	117	187	193	152999	137390	138905	71789	81337	104318	115697	108981	113255	104230	105685	138541	119165	123324	136809	107686	100702	28049	67053	31608	104689		9127	44130	47150	66776	60915	29538	57756	18993	53094	47757	15370	18905	14788
108	11891	8478	3674	4787	5153	9291	6621	8271	178	7391	1377	91	220	318	152564	132957	145878	72629	81307	108283	117787	113401	116974	99847	105055	135671	114328	122810	137963	108151	101844	27961	90180	30845	106451		9122	46225	49691	67792	62729	30740	59810	21591	55361	48480	15971	19644	15822
109	11936	8313	3833	4812	5216	9521	6466	8169	186	8129	1587	129	223	505	153515	132616	139324	72055	82371	106104	117451	116117	115576	102953	101747	149085	113547	120678	136346	108296	102875	25154	75222	31292	106748		9797	44519	49008	68772	65217	31849	59916	23450	54768	50002	16012	19695	15446
110	11965	8517	4139	5027	5574	9884	6502	7920	203	9478	1846	139	242	632	157030	138450	143607	72570	81819	107319	110931	106200	112586	106129	107604	143979	110760	120749	133927	98791	108063	45826	80187	31767	107942		11170	45287	49759	68071	64426	32246	61280	25033	57992	51378	16595	20412	15895
111	12148	8469	4247	5102	5651	9531	6572	8001	168	9942	2040	118	276	919	158503	130845	153081	73336	84227	101190	107685	109798	109178	104157	104163	146764	115264	123899	140724	102050	104632	47569	79765	31805	107972		11267	47144	51449	70005	67532	32619	62335	26344	59214	51716	16602	20420	15849
112	12252	8496	4405	5109	5862	9780	6894	8446	175	10566	2333	125	324	1326	150250	141532	145717	73500	77896	109894	107982	110987	113071	99848	102893	141260	110192	121931	128620	111063	104500	52369	81048	32592	109484		11121	48413	53381	71332	67958	33202	61432	27199	57696	50609	16982	20888	16165
113	12592	8746	4480	5174	5838	10363	6932	8468	176	11497	2603	127	420	1494	153006	122374	147386	72145	81877	110189	119222	113362	117096	104197	106578	142370	116438	129602	138169	110244	104777	60950	75844	31849	111070		11895	48352	54011	71899	72955	34003	62803	29492	59045	52172	17219	21179	16473
114	12463	8742	4781	5366	6192	10548	7099	8523	198	12414	2693	146	505	1953	148029	135825	147145	73755	83113	113497	115664	115280	117116	100426	104640	149271	116553	118194	140208	109010	99828	51911	73627	31838	106741		12729	49157	55128	72085	73853	34162	63873	33016	59697	53035	17771	21858	16852
115	12666	8910	4756	5470	6267	10585	7103	8637	173	13050	3258	123	581	2135	152786	133257	159773	72444	78215	109329	119278	113499	116159	103083	107306	153583	117644	120398	141612	109189	107940	57572	78805	33388	108756		13088	50485	55477	72414	69124	34028	63239	34296	58665	51514	18442	22684	17222
116	12726	8980	4976	5489	6231	10622	7317	9016	184	13697	3314	117	825	2464	147174	135422	145663	70527	72248	110644	117979	107040	112000	103608	106334	146194	113094	122552	137819	109344	111261	55175	83544	34831	109114		13861	50743	57399	73327	69130	34234	58555	34409	56460	48540	18361	22584	17215
117	12923	8764	5054	5648	6451	10899	7323	8919	140	15347	4193	103	844	3165	142164	134943	144694	75276	82346	105242	111113	97604	102510	96963	98936	126314	109077	114179	124803	98366	95328	63977	86466	34621	110876		14983	52725	57916	74146	71285	36156	63846	36560	59423	52995	18629	22914	17209
118	13085	9062	5247	5719	6119	11175	7387	8990	154	16312	4496	106	1244	3638	146278	132278	146832	76603	75465	110007	114814	106801	112890	104814	106237	139518	120618	119249	132125	107648	104962	63131	84893	35117	110657		15051	52241	58787	76269	75478	35924	65375	39248	61636	54890	19898	24475	18191
119	13199	9334	5408	5710	6384	11455	7626	9181	144	16690	4841	111	1303	4086	144635	128355	143658	75092	83885	100199	108666	109597	115232	105706	105766	143583	109798	122295	133215	102912	105082	75819	77974	34990	114161		16097	53214	59014	76493	73904	36032	66434	39382	60719	54601	20102	24725	18529
120	13538	9177	5707	5992	6626	11753	7639	9515	166	17618	4668	113	1738	4629	139967	147677	156372	77565	81048	108298	115928	105103	114644	104781	102342	139788	112366	119073	133154	103150	99443	68708	83026	35550	109004		16674	54104	59388	75866	74505	36677	65869	41325	63324	54820	20039	24648	17968
121	13597	9232	5917	6251	6939	12021	8022	9718	177	18950	5410	100	1859	5224	152367	141361	147930	76724	71960	107140	112437	109484	118796	106852	108525	145106	114543	120247	136031	105687	107005	66905	78481	33977	109399		17300	55205	60018	76018	75523	37320	67464	42172	62419	55130	20760	25535	18856
122	13778	9443	5966	6124	6863	11811	8012	9686	145	19616	6026	110	2083	5622	152264	139238	150520	80894	84090	109549	108602	111711	112569	104816	104839	142487	108461	120373	132281	106425	104902	75296	84440	34838	110153		18743	55665	60983	76232	79170	37993	71230	41685	65967	58247	21654	26634	19510
123	14180	9386	6112	6351	7063	11740	7995	9750	168	20661	6171	135	2491	6275	169638	137852	145189	79519	85117	108498	110871	108858	117083	103709	110329	137848	114280	123836	131225	105496	103299	63340	83704	37320	111954		18746	56542	61538	78406	77487	38069	69172	46746	65955	56718	21803	26818	19278
124	14243	9242	6371	6556	7407	11672	8112	9717	172	22032	7311	124	2949	6986	157768	132679	154909	81940	88238	113424	109769	107565	117006	103233	107665	136606	113883	128585	136760	105852	107706	66323	86687	35462	111282		20342	56392	61352	76600	81637	39393	72108	47617	66890	59266	21023	25858	18597
125	14435	9597	6443	6427	7321	12133	8460	9966	180	22410	6473	142	3291	7360	156774	142601	142470	79630	78381	107499	117365	107178	117820	103469	109301	144850	111153	123316	126642	109330	102051	77567	97717	35810	115112		20542	58345	63141	78181	75785	39058	71901	48781	63988	58696	22936	28211	20062
126	14875	9812	6565	6722	7525	12240	8661	10137	132	23621	7340	78	3894	8183	156419	135406	152343	81033	82830	116780	113667	109470	116011	100545	105066	147140	104477	119595	138489	92608	104103	86122	93400	38912	114837		23723	59063	65471	76787	77107	39756	71348	48831	64634	58250	23485	28887	20586
127	15252	9746	6711	6867	8230	12912	8747	10169	149	23777	6876	116	3967	9248	150989	137746	150045	83301	84573	98524	101734	93966	96613	88213	94679	125216	95491	99973	113582	79673	92191	79325	93323	37347	114830		22217	58955	66904	78102	81410	40656	73499	50070	64778	59565	23492	28895	20453
128	15592	9867	6943	6861	8305	13194	8868	10461	169	24674	7423	84	4634	9697	153313	136740	149923	84597	81916	105116	112744	108509	115908	102317	102460	144222	105094	112740	129510	95548	104107	80126	91936	36969	115035		25280	59845	67772	78713	78497	40413	72157	51205	65486	59252	25077	30845	21178
129	15269	9950	7135	7067	8699	13117	8827	10605	187	26416	8127	136	4954	10492	157044	132763	150331	86718	80988	109841	116481	110850	110814	104342	108346	137290	112989	118562	128098	99750	113481	68583	94600	38584	115634		23829	60081	68590	79530	78472	40541	73251	53359	65329	59826	25211	31010	21505
130	15906	9844	7147	7085	8743	12895	9143	10612	218	26053	9561	122	5207	11064	146310	144288	150418	82165	81894	103220	113397	109942	112324	103494	109084	143620	115941	116046	133306	96198	102632	87808	94269	38418	115567		27515	59955	69023	78417	80488	40208	74740	51058	65759	59968	25379	31216	21267
131	16310	10182	7145	7022	9009	13425	9300	10953	225	27532	9726	108	5581	11407	148068	135045	151874	85721	84111	108503	110195	110423	121417	108522	107780	147879	110847	119566	136168	100263	100617	86232	95753	37252	117948		27221	61604	69830	79813	79372	41697	73846	54608	66377	61233	26308	32359	22099
132	16596	10367	7445	7254	9446	13775	9512	10872	268	28602	10065	124	6120	12304	163009	140778	153136	81798	83216	116027	118746	112819	118032	104399	107974	145470	116559	118683	137333	103751	109453	90232	94729	36791	115653		28641	59290	69191	80445	80505	40909	73309	55251	65964	60098	27433	33743	22781
133	16398	10316	7694	7362	8748	14497	9667	10959	284	30254	10429	147	6758	13557	158368	144067	155305	84124	79484	108743	114443	109881	117543	104232	102080	141116	113218	109985	124780	96739	110006	94158	94703	38289	118926		30965	61554	70412	80631	81268	42468	75567	60036	67677	63262	27149	33393	22135
134	16855	10739	7788	7498	9544	13884	9732	11029	373	30610	11565	110	7260	14632	156300	148414	153859	84102	78847	110233	109492	110600	116622	105861	106640	141801	106506	122307	128944	96716	110771	75853	91612	37751	117341		31279	61118	70483	80332	81855	42376	75692	58607	68018	62354	28756	35370	23478
135	16548	10576	7871	7715	9313	14003	9683	11162	506	31742	11507	110	7695	15336	148264	144855	155652	84974	83013	98275	99962	91690	99199	96675	89685	124903	105654	106791	111624	86399	89514	73753	94817	38681	117306		33551	61148	70185	79875	82112	41931	75071	63728	68334	62660	27888	34302	22607
136	17298	10960	8001	7807	9457	14917	9968	11289	700	32464	11907	130	8297	16917	152424	143783	151216	86003	83679	108714	113674	109455	117761	106723	106809	136534	112044	116076	128541	101882	107659	71083	96842	40128	121437		35562	62363	71868	81899	81401	43121	77172	60472	69757	64204	30273	37236	24429
137	17598	11072	8177	7918	11117	15350	10351	11825	874	34087	12109	100	8607	17475	164824	139988	160520	85506	80343	109622	115080	108484	111478	106174	106054	138848	111444	124582	126534	100625	112625	69997	93896	39151	116129		34495	63774	72331	82281	81801	43281	76282	60524	68672	63953	30445	37447	24189
138	18254	11245	8353	8220	10822	15605	10261	11873	1100	34056	12431	133	9139	18657	162487	147265	159030	84845	82465	104552	107973	100146	119868	101578	107991	137591	116001	125096	125427	98974	104784	71833	99320	40943	118792		38977	64899	71752	81881	81528	43817	77748	59618	69977	65180	31513	38761	24975
139	18101	11160	8694	8297	10562	15301	10639	11875	1290	34565	11908	112	9712	19552	152971	143010	150482	85928	84020	92573	100319	92864	105440	87346	95138	128308	94636	100149	112170	88429	89645	71741	94977	41819	115230		42811	64533	70722	81477	81580	44074	79339	64564	70137	65623	30441	37442	24170
140	18773	11408	8612	8424	10568	16148	10747	11986	1701	35801	13883	118	9934	20631	157151	148562	158493	84805	82177	106119	117563	110408	113319	104869	105664	140940	111002	119872	129485	102173	108705	74387	96762	39473	115805		39166	65181	68293	81024	81041	44365	77663	61573	69298	64994	32470	39938	25309
141	19565	11743	8699	8434	11162	16599	11121	12264	1860	35777	13666	123	10539	20959	147547	144507	158714	83297	80453	105230	108580	107149	114540	100734	105324	140271	102162	122007	123553	97495	99033	72975	98816	40210	115783		49476	64980	71170	82386	81187	43727	77073	66995	68522	63576	32803	40348	25798
142	19911	11894	8858	8570	11375	16597	11304	12511	2120	35830	14918	138	11127	22337	145862	145953	158149	86243	80380	105750	116276	108856	110008	103229	108569	141547	109172	118590	132651	101585	102661	74108	99107	39707	116122		50492	64102	71395	82455	82610	44202	77898	64025	70106	65739	33760	41525	26007
143	20596	12058	8928	8562	11618	17062	11503	12769	2161	32018	12775	183	10531	21007	148476	148441	157883	73156	70312	107949	114511	108230	112048	107285	101743	150118	105658	121366	129615	98613	100790	73553	100209	40017	115217		49756	63914	71246	82282	65333	39578	64312	59169	58394	52905	34843	42857	26888
144	20796	12285	9058	8838	12017	17537	11699	12859	2800	38209	15573	142	12381	24204	150026	151509	154736	86333	83196	106670	115705	107185	122150	109527	102638	137729	105467	121057	131246	98712	102621	75798	93476	39963	116929		47260	64171	71970	82520	79282	45054	78885	65611	70019	67751	34788	42789	26856
145	21082	12588	9521	9066	12324	17692	11771	13091	2977	38907	14611	146	13057	24956	168278	155077	156898	86460	78625	107788	116850	103810	105226	106904	105001	131941	116148	126077	128824	101646	104898	75731	102432	39038	117191		40424	63684	72566	82029	81620	45954	79711	73454	70445	67564	35794	44027	27008
146	21351	12906	9521	9066	12324	18065	12224	13479	3332	38822	15620	203	13276	26493	168412	157085	154714	84064	79983	105914	113240	106338	107586	103058	102584	138687	103454	116016	127477	97040	105004	77003	99294	39038	117018		40424	63754	71846	80255	80054	45738	76977	71513	67537	65477	36275	44618	27564
147	21890	13182	10063	9390	13219	18392	12323	13630	3643	39824	17294	233	13991	27025	162158	148598	159123	86236	79836	107294	115173	107954	106117	103023	97971	137169	110745	125057	126654	97486	104616	74115	99076	42617	116456		57132	65180	72968	81294	81162	46090	79011	72883	71692	67528	36734	45183	27883
148	22828	13441	9821	9439	13674	18710	12785	13409	3409	34718	16187	323	12664	21476	162991	154387	151126	71091	66815	103977	115761	106442	118108	107452	105184	143602	109558	121068	132124	97440	104718	77824	96377	44340	117564		60304	66402	72949	82669	65597	40034	63330	61651	56542	51452	37762	46447	27873
149	22322	14000	10183	9814	14674	18827	12590	13587	4335	41657	17918	401	15285	26951	161892	155888	164588	85446	78506	105578	121032	108708	123202	101665	111985	138854	114583	119115	127063	107299	106693	76657	96099	41655	116322		62433	65953	73179	83775	80293	46828	79447	69684	70501	68015	38203	46990	28268
150	23393	14250	10190	9721	14375	19029	12829	13903	4217	35641	16254	456	13646	26214	162671	137338	161072	71800	65444	106674	120127	108571	114891	105207	106378	139643	107972	121279	131873	94894	103031	76966	96067	42596	115112		63428	65618	72452	79425	66305	40118	62790	60767	55332	50032	38760	47675	28591
151	24188	14334	10076	9481	14943	19528	13317	14070	5208	41202	17869	614	15792	29474	151957	152907	158856	83514	74691	112518	104056	106536	119943	106976	110331	144186	114140	132915	132641	108060	107199	78668	100164	44459	116582		63441	66213	72252	82509	77295	45842	76110	65809	68450	64749	39488	48570	29116
152	23923	14479	10445	9575	16492	20180	13693	14781	5656	43042	15895	844	16762	30409	157522	152623	163533	88912	80400	101999	115250	108040	112147	106071	104944	142534	105262	123469	124758	101521	108614	81274	100513	44172	117186		67156	67356	73419	82503	82528	47643	81143	77925	71181	69209	40085	49305	29599
153	26321	15239	10659	9965	16250	20543	13924	14881	6455	44575	19328	1145	17713	31337	155053	146759	154530	86798	82737	105937	111264	106107	127473	105578	108124	147578	104867	124373	131969	97132	101391	78352	101197	43190	117265		67313	67625	74033	83478	81894	48117	83028	72804	76809	71441	41409	50933	30300
154	26359	15247	10668	10327	17201	21138	14252	15211	6633	44698	19345	1338	18128	31588	157784	153217	153163	87999	83334	100545	122030	103847	121053	109842	104635	141472	110198	125120	128709	99034	106357	76702	97727	41112	118400		73265	67638	72431	84916	82243	48598	82977	73928	75902	71111	42026	51692	30951
155	27335	16043	10969	10222	17273	21364	14010	15412	7038	45249	20227	1611	18259	33559	152612	155421	157464	87302	75704	103018	107693	107155	113166	103840	107539	146839	100921	128707	130270	99141	100665	77681	98776	44977	116444		72083	68338	74242	84472	81427	47676	81961	77428	72635	70562	41729	51327	30505
156	26764	16227	11047	10595	16717	21228	14699	15236	7829	45257	19767	1844	18998	33890	160768	156904	160239	89288	79569	111430	122558	111684	122265	105427	108194	148598	110730	122757	133186	100785	104296	78030	97268	43414	118563		70881	67976	72261	83274	83498	48127	81830	79894	72347	70822	42730	52558	30997
157	29098	16769	11123	10593	18100	22107	14816	15876	8456	45842	20449	2089	19593	32958	164007	160889	156566	88962	83188	108546	120996	112325	127932	112445	108947	147067	109211	128364	132822	103223	108625	79832	103563	41453	118991		77570	68762	71912	83519	83911	49083	82119	78721	74442	71395	42837	52690	31357
158	30407	16948	11253	11049	20629	22171	15500	16012	8768	46311	21389	2568	19813	35960	164925	147693	151385	89917	80547	108004	114665	108296	120775	104213	105832	150061	111441	125679	127369	103022	107616	79661	99024	41219	118968		77549	69414	72688	84479	80970	49206	82961	79905	75339	71679	42905	52773	31426
159	31830	17597	11505	11028	17937	22568	15273	16533	9867	47602	21654	2894	20380	35275	166741	149370	154970	88861	80837	104142	117401	109210	119176	99975	105765	139225	104520	122267	127803	95880	104378	78828	99643	44112	119783		78546	69641	72085	83610	83562	49419	82851	77012	75242	72281	45197	55592	32735
160	33159	17233	12036	11526	17968	22619	15753	16320	9921	47853	22624	3006	21104	35352	165039	154932	163568	88622	82372	105973	111979	109342	120231	108809	106898	150361	106447	125972	132013	99138	109832	78722	100805	46139	118795		80498	69677	71723	83529	84425	49871	84196	79355	76597	73677	44767	55063	32462
161	33501	18203	12017	11436	19795	23231	15776	16747	11675	47933	22143	3343	21297	37309	159127	158044	154588	86593	81417	106580	117576	109167	118488	105295	102271	145616	105664	126664	129621	102900	109332	78342	99864	42801	119014		76471	69816	71063	83467	80368	49958	83326	81629	75826	73367	44819	55127	32235
162	35345	19366	12278	11257	18505	23486	16235	16997	11301	48148	21049	3538	22378	37316	158567	151908	160606	90785	82389	111947	116429	112156	115588	106325	107895	147338	106839	125525	133364	100495	97184	77669	104496	43093	121601		81337	70438	71585	84560	82761	50736	84896	77805	76512	75008	46442	57124	33367
163	36699	19907	12552	11542	22960	23915	16267	17392	9730	43017	16448	3337	20103	33223	158811	159317	162358	80428	65857	109135	113820	111675	120265	106000	107146	144486	110597	122803	129701	101453	108703	77139	106044	46609	119643		79586	71004	72960	85249	69887	45503	70272	76930	62538	60014	46763	57518	33615
164	37641	19185	12684	11784	23103	25039	16888	18105	12441	48933	22905	4411	22773	38193	172642	143617	164177	88739	77325	103118	112817	106430	111496	105329	104119	143241	99817	118980	124699	95923	104420	75011	98150	44511	121312		81537	71141	73150	86550	79968	50632	83553	85356	74888	74556	47239	58104	34018
165	38366	20197	12926	12080	23700	25035	17288	18509	13964	49851	20313	4832	23400	39799	173432	147320	167179	88512	78249	106124	118541	108403	114757	106331	102782	141604	106257	118237	129629	95920	104931	75316	103066	44671	120062		85810	70914	72461	86983	82038	51702	85105	79090	76431	76742	48585	59760	34901
166	39593	20165	13024	12372	21991	25440	17762	18655	14225	46165	18475	4596	22078	38691	166194	161171	162735	85131	69085	110201	113104	107741	117289	104166	106140	140628	109503	122075	124931	101022	101445	75930	103879	45041	119932		84387	70843	72629	84700	77091	48337	75514	74122	69008	66376	49060	60344	35064
167	37670	19559	13106	12579	23565	25799	17756	18490	15692	49496	20457	5241	23814	40500	166745	155455	158852	87929	78480	112096	116692	109684	116422	112137	106448	142292	114534	130907	134600	103262	99841	76167	95893	43604	123253		84923	72671	75103	86287	79835	51472	82732	80361	73728	74457	49525	60916	35499
168	39751	20708	13415	13037	23904	26251	18575	18982	17127	50421	21764	5653	24371	41545	164319	156963	163060	88233	80761	111626	110155	113637	113809	100237	105397	145236	107425	117469	132304	100068	98430	74705	90790	43211	121320		88905	70314	71989	84778	83582	52142	84449	79175	76130	76726	48628	59812	35294
169	40293	20353	13596	13115	23075	26859	18147	19317	16645	50430	21854	6156	24877	41990	159302	145130	159840	88013	80968	92007	102180	86689	100955	94402	90917	124952	92702	107128	109265	77733	86793	76513	99829	44859	119876		85056	69109	71042	83348	80397	52571	84419	83859	76169	76966	48352	59473	34550
170	42999	21530	13761	13032	22933	27591	18725	20097	17582	50097	22615	6314	24903	42767	169580	155476	161900	88022	76808	98845	112970	98698	105874	99720	98650	141847	100041	120427	118335	92666	91027	76278	98223	45450	121312		88242	70268	72184	84268	80887	52277	83717	85689	75311	75272	50420	62017	36170
171	45766	22787	14061	13570	25565	28138	19301	20974	19404	52258	23937	7036	25874	44235	164537	152778	164671	90139	80364	105676	114281	108558	115523	108712	109044	151029	112936	119174	128388	100500	107639	75824	98001	43618	120062		88256	69984	70322	84321	86897	53574	87223	89430	78416	79916	51740	63640	37649
172	44944	26443	14062	13588	25419	29006	20056	21672	19236	51622	23053	7143	25564	43625	170672	148347	158983	87698	74345	107312	117790	111261	118844	108451	111304	152303	108881	128593	131604	103750	103774	76846	96176	45745	119932		89972	71255	73189	85369	83421	52481	83422	86468	75139	76638	52412	64467	37486
173	46319	27088	14399	14345	23708	29128	20875	21852	20804	52086	24270	7968	26269	44207	176573	154772	155810	89276	79714	110671	110466	110990	114959	100964	104015	143880	108453	119798	132883	102283	108095	76621	102225	43124	123253		88035	70801	74131	86467	82995	54069	85946	88505	77724	79327	51763	63668	37439
174	47121	27581	14778	14410	27692	29598	20078	21514	17555	52875	24635	8242	26636	45068	156443	157738	162919	89118	82028	111426	112213	111457	121488	110252	110049	145196	113611	121375	132179	103007	107141	74713	100065	44487	121320		89378	69740	74114	87182	84765	54065	86969	87653	78757	80719	52713	64837	37892
175	48516	26622	14928	14819	29591	29995	20341	21737	17597	51996	24323	8532	26778	45335	154157	156295	157673	87771	78930	104886	113130	107733	113941	103959	104737	144801	105540	120810	127784	100031	100418	75862	101653	44299	119876		88991	69703	73540	85779	83342	53570	84702	84669	76600	77812	52347	64387	37669
176	49276	28962	15406	15383	28797	31027	21048	23228	21479	53748	25408	9087	27447	46170	155559	154806	164971	89275	77860	109955	113163	112258	108337	103101	105632	143244	106167	122172	126344	97159	106022	76217	97906	47288	121312		94430	69594	75664	87245	85171	54863	87487	84999	78785	81486	54847	67462	39337
177	50266	29354	15418	15503	28243	31710	22085	22493	20443	52866	25265	9517	27479	45943	165605	165305	159074	88264	77094	108751	115947	109077	113858	105702	106059	143396	109540	125732	124606	100441	108473	75408	99780	46992	120062		88429	69738	76267	87233	82051	54797	86369	82709	78234	80427	54357	66859	39261
178	51413	29733	15640	15688	33200	32944	23170	25003	24459	53660	25776	9883	27784	47153	167035	149452	160083	88091	75001	110471	115201	113787	117693	100421	104376	144719	110658	118471	129687	105818	106342	76578	98967	43730	119932		92630	71220	77189	84653	85352	55091	87391	85434	78123	80800	55476	68235	39937
179	52238	30716	15631	15610	28082	33796	22538	24892	24692	54084	26015	10402	28422	47717	153182	148492	160968	89488	75216	106811	116852	109749	110975	105596	107246	143154	107898	119058	124130	99942	101017	75397	93560	44439	123253		92632	69599	75941	83788	85747	55391	87339	82076	78502	81289	55315	68037	40016
180	53662	31784	16040	16786	29158	34312	22923	25159	25128	53048	25684	10559	28270	47499	154801	163547	157962	87835	78417	109323	114234	109890	113930	111667	107651	148226	110772	121989	131789	102542	109167	77707	98727	45481	121320		92306	69757	77079	86814	82418	55158	85963	85864	76822	80220	55756	68580	40122
181	55151	32701	16061	16689	28742	34586	23628	26891	25689	55644	26947	11340	29423	48934	168485	154312	161665	90057	81892	108306	110866	105857	120382	109088	109602	150081	107525	122010	122940	100809	104730	75854	98954	43217	119876		93007	71127	76569	88069	85306	56595	89964	88770	79981	84473	57340	70528	41253
182	54778	32713	16286	17168	29034	34986	24223	26203	24808	54531	26824	11616	29191	48866	163440	165963	163002	89141	80900	109496	116513	112199	119683	108506	109034	147274	105657	125900	125065	101122	106664	76791	97268	43786	121312		90829	69861	76111	86324	80268	56238	87946	89711	78883	82577	57683	70950	41535
183	55605	32678	16741	17650	32769	35750	25058	28144	24430	54804	27229	12146	29364	48922	165165	169356	167632	88517	80809	112252	119126	115193	121335	112806	108478	147849	107890	124091	132472	107267	109373	75092	99833	46055	120062		91632	70660	76775	87889	84354	56991	87973	88222	78100	83233	57467	70684	41207
184	56259	33859	17324	18191	33414	36799	25074	28354	28441	54094	26429	12288	29511	49188	164042	158820	161758	86915	76121	105141	117282	109875	108245	108228	106720	147319	113572	127582	130856	104493	105838	76752	97959	44502	119932		93893	70216	74186	86724	82939	56181	86903	89985	77892	82030	57577	70820	41569
185	56872	34549	17121	17795	32296	37741	25272	29628	29113	55465	27930	12818	30641	50041	162739	160558	162151	90276	77838	107455	112188	106119	113460	107677	104662	142827	104939	127028	130174	103331	102611	76233	99341	50135	123253		92435	70648	76027	84391	86609	58218	90368	88822	81279	86072	58527	71988	41930
186	57528	35188	18117	19051	34412	38077	26208	30703	28735	55632	27784	13427	30338	50237	155064	161387	163786	88887	79520	105170	107771	102501	106359	105801	103183	135718	107252	110673	122499	93797	97301	76716	101317	48869	121320		93608	70365	76505	85860	80182	57671	89657	89228	80268	85196	58053	71405	41927
187	58768	35856	17611	18707	34548	39093	26594	31788	28472	55929	27589	13887	30660	50435	173541	162472	163167	89605	78495	109957	116313	109226	115008	103956	101945	138107	112763	118391	125060	99618	104212	76570	99580	46369	119876		92888	71259	77763	87401	82446	57814	88389	88301	80039	84293	59320	72964	42917
188	59740	36441	17990	19282	34842	39814	26421	32362	28933	55935	28396	14529	31241	50899	159198	160596	157682	88694	73587	111012	121050	108259	117538	111290	109768	138559	113012	121597	134049	108844	106645	77100	95545	49082	121312		96769	69332	76725	87090	82099	58036	90240	88779	80546	85883	59992	73790	43517
189	61161	37059	18097	19540	32863	40138	27371	33411	30291	56252	28339	14493	31028	51626	170617	159790	168781	88028	79333	110599	119361	110668	119864	107160	110253	142265	113243	118882	127876	100649	102228	77216	93472	47232	120062		95116	69882	77872	87290	83802	58164	89461	91177	81218	84462	60597	74534	43800
190	62422	37845	18368	19970	37158	41563	28268	34326	31282	55720	28381	14698	31293	51832	166993	169162	162166	87187	78723	107236	112923	111043	111394	109648	106670	146172	117027	119144	130932	99363	101408	76559	94399	47738	119932		95413	71566	79993	88905	82810	58234	89362	84378	80943	84920	61539	75693	44682
[truncated: 32 more columns]

## Sheet: ThT statistics
k slope
Number of families	1
Number of comparisons per family	4
Alpha	0.05
Dunnett's multiple comparisons test	Mean Diff.	95.00% CI of diff.	Below threshold?	Summary	Adjusted P Value	A-?
No Salt vs. 2 mM CaCl2	-0.02513	-0.03601 to -0.01426	Yes	****	<0.0001	B	2 mM CaCl2
No Salt vs. 150 mM NaCl	-0.001804	-0.01310 to 0.009497	No	ns	0.9797	C	150 mM NaCl
No Salt vs. 150 mM NaCl + 2 mM CaCl2	-0.003675	-0.01455 to 0.007202	No	ns	0.7851	D	150 mM NaCl + 2 mM CaCl2
No Salt vs. 150 mM KCl	-0.002177	-0.01294 to 0.008588	No	ns	0.9538	E	150 mM KCl
Test details	Mean 1	Mean 2	Mean Diff.	SE of diff.	n1	n2	q	DF
No Salt vs. 2 mM CaCl2	0.02375	0.04888	-0.02513	0.00442	10	17	5.686	71
No Salt vs. 150 mM NaCl	0.02375	0.02555	-0.001804	0.004592	10	14	0.3928	71
No Salt vs. 150 mM NaCl + 2 mM CaCl2	0.02375	0.02743	-0.003675	0.00442	10	17	0.8315	71
No Salt vs. 150 mM KCl	0.02375	0.02593	-0.002177	0.004374	10	18	0.4976	71
t lag
Number of families	1
Number of comparisons per family	10
Alpha	0.05
Tukey's multiple comparisons test	Mean Diff.	95.00% CI of diff.	Below threshold?	Summary	Adjusted P Value
No Salt vs. 2 mM CaCl2	77.23	63.91 to 90.55	Yes	****	<0.0001	A-B
No Salt vs. 150 mM NaCl	42.79	28.82 to 56.77	Yes	****	<0.0001	A-C
No Salt vs. 150 mM NaCl + 2 mM CaCl2	26.82	13.49 to 40.14	Yes	****	<0.0001	A-D
No Salt vs. 150 mM KCl	30.6	17.45 to 43.75	Yes	****	<0.0001	A-E
2 mM CaCl2 vs. 150 mM NaCl	-34.44	-48.01 to -20.86	Yes	****	<0.0001	B-C
2 mM CaCl2 vs. 150 mM NaCl + 2 mM CaCl2	-50.41	-63.31 to -37.51	Yes	****	<0.0001	B-D
2 mM CaCl2 vs. 150 mM KCl	-46.63	-59.35 to -33.91	Yes	****	<0.0001	B-E
150 mM NaCl vs. 150 mM NaCl + 2 mM CaCl2	-15.97	-29.55 to -2.402	Yes	*	0.0129	C-D
150 mM NaCl vs. 150 mM KCl	-12.19	-25.59 to 1.211	No	ns	0.0921	C-E
150 mM NaCl + 2 mM CaCl2 vs. 150 mM KCl	3.784	-8.935 to 16.50	No	ns	0.92	D-E
Test details	Mean 1	Mean 2	Mean Diff.	SE of diff.	n1	n2	q	DF
No Salt vs. 2 mM CaCl2	102.9	25.71	77.23	4.768	15	17	22.91	76
No Salt vs. 150 mM NaCl	102.9	60.14	42.79	5.001	15	14	12.1	76
No Salt vs. 150 mM NaCl + 2 mM CaCl2	102.9	76.12	26.82	4.768	15	17	7.954	76
No Salt vs. 150 mM KCl	102.9	72.33	30.6	4.705	15	18	9.197	76
2 mM CaCl2 vs. 150 mM NaCl	25.71	60.14	-34.44	4.857	17	14	10.03	76
2 mM CaCl2 vs. 150 mM NaCl + 2 mM CaCl2	25.71	76.12	-50.41	4.616	17	17	15.44	76
2 mM CaCl2 vs. 150 mM KCl	25.71	72.33	-46.63	4.552	17	18	14.49	76
150 mM NaCl vs. 150 mM NaCl + 2 mM CaCl2	60.14	76.12	-15.97	4.857	14	17	4.651	76
150 mM NaCl vs. 150 mM KCl	60.14	72.33	-12.19	4.796	14	18	3.595	76
150 mM NaCl + 2 mM CaCl2 vs. 150 mM KCl	76.12	72.33	3.784	4.552	17	18	1.176	76
t50
Number of families	1
Number of comparisons per family	4
Alpha	0.05
Dunnett's multiple comparisons test	Mean Diff.	95.00% CI of diff.	Below threshold?	Summary	Adjusted P Value	A-?
No Salt vs. 2 mM CaCl2	115.4	93.61 to 137.2	Yes	****	<0.0001	B	2 mM CaCl2
No Salt vs. 150 mM NaCl	66.24	43.66 to 88.82	Yes	****	<0.0001	C	150 mM NaCl
No Salt vs. 150 mM NaCl + 2 mM CaCl2	30.65	8.869 to 52.43	Yes	**	0.0033	D	150 mM NaCl + 2 mM CaCl2
No Salt vs. 150 mM KCl	54.76	33.19 to 76.33	Yes	****	<0.0001	E	150 mM KCl
Test details	Mean 1	Mean 2	Mean Diff.	SE of diff.	n1	n2	q	DF
No Salt vs. 2 mM CaCl2	168	52.63	115.4	8.882	9	17	12.99	70
No Salt vs. 150 mM NaCl	168	101.8	66.24	9.206	9	14	7.195	70
No Salt vs. 150 mM NaCl + 2 mM CaCl2	168	137.4	30.65	8.882	9	17	3.451	70
No Salt vs. 150 mM KCl	168	113.3	54.76	8.796	9	18	6.225	70
Remanining monomer
Number of families	1
Number of comparisons per family	4
Alpha	0.05
Šídák's multiple comparisons test	Mean Diff.	95.00% CI of diff.	Below threshold?	Summary	Adjusted P Value	A-?
No Salt vs. 2 mM CaCl2	11.05	7.680 to 14.42	Yes	****	<0.0001	B	2 mM CaCl2
No Salt vs. 150 mM NaCl	4.409	1.039 to 7.778	Yes	**	0.0059	C	150 mM NaCl
No Salt vs. 150 mM NaCl + 2 mM CaCl2	7.661	4.292 to 11.03	Yes	****	<0.0001	D	150 mM NaCl + 2 mM CaCl2
No Salt vs. 150 mM KCl	6.213	2.844 to 9.583	Yes	****	<0.0001	E	150 mM KCl
Test details	Mean 1	Mean 2	Mean Diff.	SE of diff.	n1	n2	t	DF
No Salt vs. 2 mM CaCl2	12.98	1.928	11.05	1.292	9	9	8.553	40
No Salt vs. 150 mM NaCl	12.98	8.569	4.409	1.292	9	9	3.412	40
No Salt vs. 150 mM NaCl + 2 mM CaCl2	12.98	5.316	7.661	1.292	9	9	5.93	40
No Salt vs. 150 mM KCl	12.98	6.764	6.213	1.292	9	9	4.809	40
